# Supplementary material for: Classifying post-traumatic stress disorder using the magnetoencephalographic connectome and machine learning
Source: Sci Rep. 2020 Apr 3;10:5937. doi: 10.1038/s41598-020-62713-5 (PMC7125168; doi:10.1038/s41598-020-62713-5)
Supplement: Supplementary file 4 — Supplementary table S1. [file 41598_2020_62713_MOESM4_ESM.xlsx]

## Sheet: Summary
TableS1
Frequency band	Comparison	raw p value threhold	fold change threshold	Significant connections	Increase	Decrease	Non-significant connections
Theta (4-7 Hz)	ptsd-control	0.01	1	30	15	15	3975
Alpha (8-14 Hz)	ptsd-control	0.01	1	40	22	18	3965
Beta (15-30 Hz)	ptsd-control	0.01	1	49	30	19	3956
L.Gamma (30-80 Hz)	ptsd-control	0.01	1	22	7	15	3983
H.Gamma (80-150 Hz)	ptsd-control	0.01	1	59	26	33	3946
			mean	40
			sd	14.7139
			sem	6.58027

## Sheet: Theta
TableS1
Connection_ID	logFC	AveExpr	t	P.Value	adj.P.Val	B
1_10	0.0149782	3.03446	2.15874	0.0339711	0.95825	-4.85918
1_11	0.00393812	3.03084	0.498277	0.619703	0.963976	-7.01161
1_12	0.00169493	3.03583	0.228711	0.819697	0.980799	-7.11006
1_13	4.09695e-05	3.03722	0.00461473	0.99633	0.999832	-7.13636
1_14	0.0048516	3.0333	0.615024	0.540344	0.963976	-6.94646
1_15	-0.0128768	3.03312	-1.49423	0.139183	0.963976	-6.0286
1_16	-0.000903818	3.02821	-0.121344	0.903733	0.989933	-7.12896
1_17	0.00802228	3.03238	0.975645	0.332282	0.963976	-6.66021
1_18	0.0158795	3.0261	2.2361	0.0282277	0.95825	-4.69818
1_19	0.00692648	3.03599	0.890257	0.376089	0.963976	-6.73951
1_2	0.00341646	3.03513	0.456776	0.649112	0.963976	-7.0315
1_20	0.0133404	3.03216	1.75307	0.0835517	0.963976	-5.61966
1_21	-0.0131203	3.04083	-1.50408	0.136634	0.963976	-6.01417
1_22	-0.00715595	3.04033	-0.856074	0.394601	0.963976	-6.76926
1_23	0.00016871	3.03742	0.0210871	0.98323	0.999832	-7.13615
1_24	2.46018e-05	3.03502	0.00306034	0.997566	0.999832	-7.13637
1_25	0.00356669	3.03621	0.484494	0.629404	0.963976	-7.01841
1_26	0.00956402	3.03547	1.20075	0.233513	0.963976	-6.41741
1_27	-0.00620048	3.03906	-0.742807	0.459849	0.963976	-6.85965
1_28	-0.00412454	3.03558	-0.521211	0.603709	0.963976	-6.99988
1_29	0.00816263	3.03943	1.10168	0.274019	0.963976	-6.53027
1_3	-0.0111763	3.03195	-1.37129	0.174249	0.963976	-6.2013
1_30	0.00837175	3.02967	1.15243	0.252694	0.963976	-6.47362
1_31	-0.00462859	3.03898	-0.58257	0.561877	0.963976	-6.96593
1_32	-0.00422275	3.03572	-0.526882	0.599784	0.963976	-6.9969
1_33	0.00595871	3.03082	0.798712	0.426903	0.963976	-6.81661
1_34	-0.000979899	3.03114	-0.130381	0.896604	0.989191	-7.12782
1_35	-0.00194754	3.03497	-0.258342	0.796829	0.978627	-7.1028
1_36	-0.00173592	3.03251	-0.238893	0.81182	0.979178	-7.10766
1_37	-0.0107387	3.03479	-1.30342	0.196299	0.963976	-6.29059
1_38	0.00281793	3.03249	0.395881	0.693283	0.968806	-7.05757
1_39	-0.0165121	3.03729	-1.84464	0.0689177	0.963976	-5.46054
1_4	-0.00715765	3.03652	-0.874587	0.384506	0.963976	-6.75329
1_40	0.00430893	3.03794	0.5068	0.613737	0.963976	-7.00731
1_41	-0.0160426	3.04275	-1.8332	0.0706207	0.963976	-5.48084
1_42	-0.00532081	3.03046	-0.71781	0.475037	0.963976	-6.8779
1_43	0.00603428	3.03348	0.749078	0.456082	0.963976	-6.85498
1_44	0.0135383	3.03352	1.76197	0.082026	0.963976	-5.60453
1_45	0.014658	3.03213	2.09923	0.0390584	0.95825	-4.97961
1_46	0.014751	3.03642	1.78726	0.0778124	0.963976	-5.56112
1_47	-0.00402921	3.03476	-0.527998	0.599012	0.963976	-6.99631
1_48	0.00582613	3.03053	0.770661	0.443255	0.963976	-6.83859
1_49	-0.00772776	3.03619	-0.956599	0.34175	0.963976	-6.67851
1_5	-0.000277443	3.03877	-0.0342725	0.972748	0.999832	-7.13578
1_50	0.0219343	3.02883	2.96738	0.00399531	0.95825	-2.94053
1_51	0.00265511	3.03917	0.339891	0.73486	0.970024	-7.07827
1_52	0.0142857	3.02385	2.17421	0.0327476	0.95825	-4.82739
1_53	-0.00792293	3.03403	-0.968129	0.335997	0.963976	-6.66748
1_54	0.0100318	3.02792	1.48262	0.142237	0.963976	-6.04551
1_55	-0.00152378	3.03731	-0.183059	0.855231	0.980799	-7.11951
1_56	0.00835117	3.0343	1.18206	0.240804	0.963976	-6.43942
1_57	0.00355036	3.04477	0.398907	0.691061	0.968806	-7.05637
1_58	-0.0173078	3.0328	-2.2247	0.0290167	0.95825	-4.72222
1_59	-0.0101033	3.04203	-1.11661	0.267617	0.963976	-6.51386
1_6	0.00892995	3.03371	1.26742	0.208809	0.963976	-6.3362
1_60	-0.00166075	3.03557	-0.204878	0.838206	0.980799	-7.11525
1_61	-0.00541883	3.0314	-0.744889	0.458596	0.963976	-6.8581
1_62	-0.0023729	3.03095	-0.33557	0.738104	0.971007	-7.07974
1_63	0.00394353	3.039	0.514045	0.608686	0.963976	-7.0036
1_64	-0.00308883	3.03111	-0.383847	0.702145	0.968806	-7.06229
1_65	-0.0112671	3.04182	-1.27598	0.205781	0.963976	-6.32546
1_66	-0.001002	3.0372	-0.118254	0.906173	0.990322	-7.12934
1_67	-0.00933482	3.037	-1.13708	0.259014	0.963976	-6.49101
1_68	0.00788753	3.03096	1.0866	0.280588	0.963976	-6.54662
1_69	0.00759954	3.03511	0.98178	0.329269	0.963976	-6.65424
1_7	-0.0073003	3.04303	-0.814402	0.417915	0.963976	-6.80398
1_70	-0.00412506	3.03506	-0.544377	0.587748	0.963976	-6.9875
1_71	0.00539354	3.03005	0.714414	0.477122	0.963976	-6.88033
1_72	0.0249322	3.03107	3.29242	0.00149884	0.95825	-2.0325
1_73	0.00584829	3.03724	0.70433	0.483343	0.963976	-6.88749
1_74	0.0235248	3.03178	2.82719	0.00597502	0.95825	-3.3091
1_75	-0.00617048	3.03349	-0.814321	0.417961	0.963976	-6.80404
1_76	-0.00526442	3.02843	-0.729154	0.46811	0.963976	-6.8697
1_77	0.00991594	3.03292	1.2291	0.222762	0.963976	-6.38339
1_78	7.09287e-06	3.03321	0.000953473	0.999242	0.999832	-7.13637
1_79	-0.00619356	3.03689	-0.795005	0.429044	0.963976	-6.81956
1_8	0.00973442	3.03355	1.34105	0.183829	0.963976	-6.24162
1_80	-0.00277271	3.02908	-0.376739	0.707399	0.968806	-7.065
1_81	-0.00828226	3.03933	-1.0198	0.311002	0.963976	-6.61643
1_82	0.00306996	3.02768	0.471891	0.638333	0.963976	-7.02446
1_83	-0.00119684	3.03369	-0.160767	0.872696	0.982888	-7.12337
1_84	-0.00226285	3.0393	-0.294755	0.76897	0.974674	-7.09267
1_85	-0.00499259	3.03969	-0.599204	0.550788	0.963976	-6.95608
1_86	0.00353386	3.03569	0.462627	0.644931	0.963976	-7.0288
1_87	-0.0073465	3.04086	-0.874955	0.384307	0.963976	-6.75296
1_88	0.00080912	3.04011	0.0993706	0.921101	0.991437	-7.1314
1_89	-0.0131083	3.03257	-1.71125	0.0910425	0.963976	-5.68984
1_9	-0.00407872	3.03293	-0.522612	0.602738	0.963976	-6.99915
1_90	0.00939413	3.03615	1.19717	0.234898	0.963976	-6.42165
10_11	-0.000444864	3.03676	-0.0610151	0.951505	0.997265	-7.1345
10_12	-0.00247649	3.03943	-0.306855	0.759778	0.974674	-7.08901
10_13	0.00589008	3.03422	0.770196	0.44353	0.963976	-6.83895
10_14	-0.00944084	3.04944	-1.03778	0.302607	0.963976	-6.59807
10_15	-0.010814	3.0308	-1.37785	0.172223	0.963976	-6.19244
10_16	-0.00633114	3.0369	-0.862496	0.391081	0.963976	-6.76375
10_17	-0.00668221	3.02878	-0.988171	0.32615	0.963976	-6.64799
10_18	0.0037635	3.03409	0.510645	0.611054	0.963976	-7.00535
10_19	-0.00649932	3.03588	-0.843212	0.40171	0.963976	-6.78015
10_20	-0.00154237	3.03567	-0.192912	0.847533	0.980799	-7.11765
10_21	-0.0134913	3.03666	-1.57884	0.118454	0.963976	-5.90164
10_22	-0.00299926	3.0424	-0.367557	0.714208	0.969905	-7.06844
10_23	0.00330332	3.0377	0.406517	0.685485	0.968806	-7.05329
10_24	0.00492235	3.03857	0.568625	0.571258	0.963976	-6.97397
10_25	-0.00309885	3.04199	-0.357603	0.721614	0.969905	-7.07206
10_26	-0.0142396	3.03688	-1.66796	0.0993668	0.963976	-5.76083
10_27	-0.0217973	3.03977	-2.40729	0.0184549	0.95825	-4.32434
10_28	-0.0146038	3.04123	-1.71922	0.0895744	0.963976	-5.67659
10_29	-0.00710283	3.03383	-0.909424	0.365952	0.963976	-6.72232
10_30	0.00825772	3.03474	1.00463	0.31821	0.963976	-6.63169
10_31	0.00434799	3.0369	0.536035	0.593472	0.963976	-6.99202
10_32	0.00130734	3.043	0.155695	0.876679	0.984053	-7.12418
10_33	0.00245458	3.03019	0.339614	0.735068	0.970024	-7.07837
10_34	-0.00754886	3.02993	-1.01234	0.31453	0.963976	-6.62396
10_35	-0.00311122	3.03203	-0.387133	0.699721	0.968806	-7.06101
10_36	0.00814204	3.03514	1.09416	0.277279	0.963976	-6.53844
10_37	-0.00880221	3.03582	-1.19618	0.23528	0.963976	-6.42282
10_38	0.00363777	3.04381	0.436472	0.66371	0.964164	-7.04061
10_39	-0.0132735	3.03597	-1.72559	0.0884138	0.963976	-5.66595
10_40	-0.00389914	3.04436	-0.466004	0.642522	0.963976	-7.02723
10_41	-0.0131991	3.0385	-1.72373	0.088752	0.963976	-5.66907
10_42	-0.00214172	3.04215	-0.256002	0.798629	0.978849	-7.1034
10_43	0.00137903	3.03517	0.168578	0.866569	0.981658	-7.12207
10_44	0.0104892	3.03314	1.36026	0.1777	0.963976	-6.21611
10_45	-0.00198832	3.03647	-0.257145	0.79775	0.978849	-7.10311
10_46	-0.000443454	3.0358	-0.0589648	0.953132	0.997265	-7.13462
10_47	-0.00472828	3.03253	-0.608113	0.544894	0.963976	-6.95069
10_48	-0.00115726	3.03342	-0.156576	0.875987	0.983552	-7.12404
10_49	0.000191604	3.02839	0.0257398	0.979531	0.999832	-7.13604
10_50	0.00622642	3.03162	0.863872	0.390329	0.963976	-6.76257
10_51	-0.00041332	3.02747	-0.0547382	0.956488	0.997265	-7.13487
10_52	0.00466597	3.03381	0.657505	0.512808	0.963976	-6.91939
10_53	-0.00983141	3.03352	-1.19655	0.235138	0.963976	-6.42238
10_54	-0.000122019	3.03799	-0.0151641	0.98794	0.999832	-7.13626
10_55	-0.000691991	3.03263	-0.0909071	0.927801	0.991683	-7.13222
10_56	-0.0103772	3.04336	-1.32665	0.188529	0.963976	-6.26052
10_57	0.009419	3.03783	1.18694	0.238883	0.963976	-6.4337
10_58	0.00392684	3.02853	0.514532	0.608347	0.963976	-7.00335
10_59	0.00975705	3.02606	1.41841	0.160087	0.963976	-6.13677
10_60	-0.000368795	3.02956	-0.050995	0.959461	0.99758	-7.13507
10_61	-0.00461261	3.02807	-0.673119	0.502878	0.963976	-6.90899
10_62	0.000367569	3.03587	0.0476553	0.962114	0.999042	-7.13523
10_63	0.000367922	3.02833	0.0532555	0.957666	0.997265	-7.13495
10_64	-0.00435658	3.03374	-0.56993	0.570377	0.963976	-6.97323
10_65	0.0084836	3.02892	1.22094	0.225817	0.963976	-6.39326
10_66	-0.00420459	3.03247	-0.5425	0.589034	0.963976	-6.98853
10_67	-0.00259377	3.02426	-0.367365	0.71435	0.969905	-7.06851
10_68	0.0098178	3.02968	1.32107	0.190371	0.963976	-6.26778
10_69	0.00760977	3.02962	1.05909	0.292854	0.963976	-6.57589
10_70	0.00314289	3.03186	0.399013	0.690983	0.968806	-7.05632
10_71	-0.00912311	3.03199	-1.224	0.224669	0.963976	-6.38957
10_72	0.00638497	3.03236	0.841668	0.402569	0.963976	-6.78145
10_73	-0.00219658	3.03182	-0.281592	0.779009	0.974674	-7.09648
10_74	0.00442232	3.03438	0.569421	0.570721	0.963976	-6.97352
10_75	-0.00359975	3.0344	-0.456303	0.649451	0.963976	-7.03172
10_76	0.000253078	3.03904	0.0311177	0.975256	0.999832	-7.13589
10_77	-0.00965559	3.03789	-1.07977	0.283601	0.963976	-6.55396
10_78	-0.0122611	3.03517	-1.53328	0.129288	0.963976	-5.97083
10_79	-0.00412754	3.04002	-0.472987	0.637554	0.963976	-7.02394
10_80	-0.0169095	3.03613	-2.08193	0.0406566	0.95825	-5.01407
10_81	-0.0133543	3.03737	-1.55311	0.124479	0.963976	-5.94095
10_82	-0.00953196	3.04417	-1.04734	0.298205	0.963976	-6.58817
10_83	-0.00252863	3.03624	-0.314245	0.754181	0.974674	-7.0867
10_84	0.0033445	3.03818	0.407783	0.68456	0.968806	-7.05277
10_85	-0.0140517	3.03525	-1.78426	0.0783029	0.963976	-5.5663
10_86	0.0120346	3.03548	1.61953	0.109405	0.963976	-5.83826
10_87	-0.0132715	3.0332	-1.68316	0.0963766	0.963976	-5.7361
10_88	0.00538489	3.03701	0.700063	0.485989	0.963976	-6.89049
10_89	-0.00857986	3.03564	-1.16176	0.248907	0.963976	-6.46295
10_90	-0.0086159	3.02925	-1.13342	0.260539	0.963976	-6.49513
11_12	-0.0034844	3.03363	-0.438627	0.662155	0.964164	-7.03966
11_13	0.0101136	3.04231	1.20517	0.231811	0.963976	-6.41215
11_14	0.00635357	3.03601	0.831724	0.408125	0.963976	-6.78975
11_15	0.00937128	3.03471	1.19253	0.236698	0.963976	-6.42712
11_16	-0.00228285	3.02917	-0.304946	0.761226	0.974674	-7.0896
11_17	0.0124724	3.04131	1.45885	0.148655	0.963976	-6.07974
11_18	0.0036924	3.0281	0.486266	0.628154	0.963976	-7.01754
11_19	0.00108442	3.0357	0.133676	0.894006	0.988858	-7.12738
11_20	0.00392921	3.03194	0.559551	0.577403	0.963976	-6.97911
11_21	0.0011241	3.04085	0.132892	0.894624	0.988858	-7.12749
11_22	0.00236861	3.03942	0.311832	0.756008	0.974674	-7.08746
11_23	-0.0125248	3.03823	-1.55352	0.124381	0.963976	-5.94032
11_24	-0.00687552	3.03733	-0.767808	0.444939	0.963976	-6.84078
11_25	0.00855538	3.04855	0.936682	0.351837	0.963976	-6.69727
11_26	0.00563062	3.03807	0.651575	0.516607	0.963976	-6.92328
11_27	-0.00242694	3.04787	-0.281637	0.778974	0.974674	-7.09647
11_28	0.00654237	3.03893	0.868922	0.387578	0.963976	-6.75821
11_29	0.00244805	3.0386	0.291828	0.771199	0.974674	-7.09353
11_30	-0.00329246	3.03274	-0.443422	0.658699	0.963976	-7.03754
11_31	0.00695926	3.03911	0.910779	0.365242	0.963976	-6.7211
11_32	-0.00312973	3.04208	-0.36864	0.713403	0.969905	-7.06804
11_33	0.00831416	3.03006	1.04372	0.299864	0.963976	-6.59192
11_34	0.0121234	3.03399	1.65374	0.102234	0.963976	-5.78378
11_35	0.0108122	3.02612	1.5234	0.131737	0.963976	-5.98558
11_36	0.00317449	3.02911	0.458586	0.647817	0.963976	-7.03067
11_37	0.00803157	3.0409	0.984301	0.328037	0.963976	-6.65178
11_38	-0.00277752	3.03418	-0.353297	0.724827	0.969905	-7.0736
11_39	0.00737705	3.03778	0.913314	0.363916	0.963976	-6.71879
11_40	0.00023927	3.03347	0.0296622	0.976413	0.999832	-7.13593
11_41	0.00788762	3.038	1.04231	0.300515	0.963976	-6.59339
11_42	-0.003831	3.03347	-0.506786	0.613747	0.963976	-7.00732
11_43	-0.000680172	3.03135	-0.0953948	0.924248	0.991683	-7.13179
11_44	0.00289863	3.03313	0.405483	0.686242	0.968806	-7.05371
11_45	0.000612678	3.03237	0.0840611	0.933225	0.993505	-7.13282
11_46	-0.00544186	3.0276	-0.764372	0.446971	0.963976	-6.84341
11_47	-0.00810391	3.03089	-1.11865	0.266751	0.963976	-6.5116
11_48	-0.00240169	3.03129	-0.311472	0.75628	0.974674	-7.08758
11_49	0.00900314	3.03091	1.21186	0.229254	0.963976	-6.40416
11_50	0.00232391	3.02592	0.374156	0.709312	0.968806	-7.06598
11_51	-0.000715135	3.02896	-0.106847	0.915187	0.990768	-7.13063
11_52	0.0111084	3.0247	1.73484	0.0867524	0.963976	-5.65045
11_53	-0.00757881	3.02584	-1.0008	0.320042	0.963976	-6.6355
11_54	-0.000751025	3.03341	-0.0978848	0.922277	0.991437	-7.13155
11_55	-0.0056661	3.03769	-0.648255	0.51874	0.963976	-6.92544
11_56	0.00734166	3.03215	0.963701	0.338199	0.963976	-6.67173
11_57	0.00867675	3.03771	0.987323	0.326563	0.963976	-6.64882
11_58	0.00440907	3.03072	0.596819	0.552371	0.963976	-6.95751
11_59	0.00115679	3.02581	0.16622	0.868418	0.981658	-7.12247
11_60	0.00869821	3.0307	1.20889	0.230389	0.963976	-6.40772
11_61	0.00484499	3.03215	0.661855	0.510031	0.963976	-6.91652
11_62	-0.00446095	3.04123	-0.533539	0.59519	0.963976	-6.99336
11_63	0.0247068	3.0376	2.80455	0.00636874	0.95825	-3.36727
11_64	0.00754655	3.02878	0.975061	0.33257	0.963976	-6.66078
11_65	0.00943633	3.03725	1.11069	0.270145	0.963976	-6.5204
11_66	0.0027097	3.03565	0.35638	0.722526	0.969905	-7.0725
11_67	0.00158492	3.02581	0.224461	0.822991	0.980799	-7.11102
11_68	0.0071539	3.02919	0.999465	0.320686	0.963976	-6.63683
11_69	0.0100592	3.03477	1.30415	0.19605	0.963976	-6.28965
11_70	0.0038772	3.03356	0.45763	0.648501	0.963976	-7.03111
11_71	0.00111339	3.0388	0.150227	0.880976	0.985562	-7.12502
11_72	0.0050316	3.02602	0.701123	0.48533	0.963976	-6.88974
11_73	0.00957126	3.03999	1.22724	0.223456	0.963976	-6.38565
11_74	0.00353171	3.03009	0.478928	0.633341	0.963976	-7.0211
11_75	0.0101582	3.0357	1.32317	0.189676	0.963976	-6.26505
11_76	-0.0054701	3.0329	-0.754621	0.452768	0.963976	-6.85081
11_77	0.00915238	3.04177	1.01491	0.313314	0.963976	-6.62138
11_78	0.000391809	3.02888	0.0558286	0.955622	0.997265	-7.13481
11_79	0.0072631	3.03567	0.887608	0.377503	0.963976	-6.74185
11_80	0.00744243	3.03535	0.965941	0.337084	0.963976	-6.66958
11_81	0.000383589	3.05108	0.0417506	0.966805	0.999832	-7.1355
11_82	0.0122264	3.03424	1.65074	0.102846	0.963976	-5.7886
11_83	-0.00602014	3.03547	-0.831633	0.408176	0.963976	-6.78983
11_84	-0.0041548	3.03051	-0.575388	0.566699	0.963976	-6.9701
11_85	0.000792794	3.03749	0.0961448	0.923654	0.991683	-7.13172
11_86	-0.00487646	3.03475	-0.70319	0.484049	0.963976	-6.88829
11_87	-0.00464073	3.03695	-0.583765	0.561077	0.963976	-6.96523
11_88	-0.00244588	3.03422	-0.34959	0.727596	0.969905	-7.07491
11_89	0.000486021	3.03366	0.0636208	0.949436	0.997265	-7.13434
11_90	0.00717549	3.03383	0.911485	0.364872	0.963976	-6.72046
12_13	-0.00807086	3.03292	-1.14156	0.257157	0.963976	-6.48596
12_14	0.00360744	3.04266	0.405585	0.686167	0.968806	-7.05367
12_15	-0.000828814	3.03395	-0.106773	0.915245	0.990768	-7.13064
12_16	-0.00281542	3.03551	-0.321684	0.74856	0.974073	-7.08433
12_17	-0.00328752	3.03113	-0.459627	0.647074	0.963976	-7.03019
12_18	0.00779013	3.03609	0.971497	0.334329	0.963976	-6.66423
12_19	-0.0170014	3.03293	-1.90665	0.0602803	0.961931	-5.3486
12_20	0.00569174	3.03413	0.731987	0.466389	0.963976	-6.86763
12_21	-0.0106443	3.02757	-1.41366	0.161474	0.963976	-6.14337
12_22	-0.00619634	3.03456	-0.848975	0.398515	0.963976	-6.77529
12_23	-0.00267365	3.03877	-0.320789	0.749236	0.97425	-7.08461
12_24	0.00252874	3.03274	0.31841	0.751032	0.974674	-7.08538
12_25	-0.00577407	3.03535	-0.799023	0.426724	0.963976	-6.81636
12_26	0.00119977	3.03516	0.164654	0.869646	0.982242	-7.12273
12_27	-0.0171493	3.03251	-2.185	0.0319166	0.95825	-4.80509
12_28	-0.00963732	3.03295	-1.4533	0.150187	0.963976	-6.08767
12_29	-0.00615716	3.0293	-0.817715	0.416032	0.963976	-6.80128
12_30	-0.00727801	3.04213	-0.806125	0.422642	0.963976	-6.81067
12_31	-0.00112475	3.03043	-0.158374	0.874575	0.983344	-7.12375
12_32	-0.00857584	3.02964	-1.20517	0.231813	0.963976	-6.41216
12_33	-0.00649606	3.03214	-0.849469	0.398242	0.963976	-6.77487
12_34	-0.00195568	3.02922	-0.275539	0.783637	0.977295	-7.09818
12_35	-0.00858494	3.03276	-1.17266	0.244529	0.963976	-6.45035
12_36	-0.00182998	3.02849	-0.256393	0.798328	0.978849	-7.1033
12_37	-0.0143563	3.02921	-2.1258	0.0367109	0.95825	-4.92621
12_38	-0.00225502	3.04487	-0.272815	0.785722	0.977295	-7.09893
12_39	-0.00380207	3.02798	-0.535129	0.594096	0.963976	-6.99251
12_40	-0.00401726	3.04426	-0.511061	0.610764	0.963976	-7.00514
12_41	-0.0108332	3.03031	-1.4105	0.162403	0.963976	-6.14776
12_42	0.00509248	3.0373	0.637281	0.525824	0.963976	-6.9325
12_43	-0.00493309	3.03618	-0.604437	0.547322	0.963976	-6.95292
12_44	-0.00572908	3.03904	-0.691632	0.49124	0.963976	-6.89635
12_45	-6.06584e-05	3.03555	-0.00746245	0.994065	0.999832	-7.13635
12_46	-0.00520759	3.02984	-0.74997	0.455548	0.963976	-6.85431
12_47	-0.0210342	3.03326	-2.97313	0.00392881	0.95825	-2.9251
12_48	-0.00606057	3.03936	-0.734864	0.464645	0.963976	-6.86552
12_49	0.0106645	3.03382	1.44366	0.152873	0.963976	-6.10134
12_50	-0.00770172	3.03609	-1.06786	0.288905	0.963976	-6.56664
12_51	0.00263646	3.03961	0.348182	0.72865	0.969905	-7.0754
12_52	-0.00199514	3.0373	-0.260959	0.794818	0.978627	-7.10211
12_53	-0.00522151	3.03087	-0.731009	0.466983	0.963976	-6.86834
12_54	-0.00590259	3.03173	-0.856274	0.394491	0.963976	-6.76908
12_55	-0.0187182	3.03006	-2.37243	0.0201569	0.95825	-4.4024
12_56	-0.0209516	3.03696	-2.67916	0.00901317	0.95825	-3.68249
12_57	0.00963191	3.0314	1.36731	0.175489	0.963976	-6.20666
12_58	-0.0059916	3.03534	-0.722186	0.472358	0.963976	-6.87475
12_59	-0.0039442	3.02865	-0.552312	0.582327	0.963976	-6.98314
12_60	0.010275	3.03657	1.26491	0.209701	0.963976	-6.33933
12_61	-0.0068591	3.03012	-1.02885	0.306758	0.963976	-6.60723
12_62	-0.00468072	3.03469	-0.518493	0.605595	0.963976	-7.0013
12_63	0.0074154	3.02701	0.98859	0.325946	0.963976	-6.64757
12_64	-0.00381514	3.04014	-0.425963	0.671318	0.965743	-7.04516
12_65	-0.00816604	3.02417	-1.18961	0.237837	0.963976	-6.43056
12_66	0.00283073	3.03387	0.389153	0.698232	0.968806	-7.06023
12_67	0.00334882	3.03427	0.422989	0.673477	0.966419	-7.04642
12_68	-0.00541541	3.03429	-0.719292	0.474129	0.963976	-6.87684
12_69	0.00283189	3.02945	0.358192	0.721175	0.969905	-7.07185
12_70	0.00401873	3.0308	0.555175	0.580377	0.963976	-6.98155
12_71	-0.0113796	3.03018	-1.61319	0.110777	0.963976	-5.84823
12_72	-0.0111298	3.04099	-1.18253	0.240618	0.963976	-6.43887
12_73	-0.00313125	3.03022	-0.431397	0.66738	0.965627	-7.04282
12_74	0.00743433	3.04617	0.805029	0.423271	0.963976	-6.81155
12_75	-0.000723617	3.0323	-0.0954625	0.924194	0.991683	-7.13179
12_76	0.00753214	3.04574	0.834595	0.406516	0.963976	-6.78736
12_77	-0.0132479	3.03215	-1.72831	0.0879222	0.963976	-5.6614
12_78	-0.010856	3.04658	-1.27255	0.206991	0.963976	-6.32977
12_79	-0.00142745	3.03504	-0.188011	0.85136	0.980799	-7.11859
12_80	0.00487628	3.03692	0.567532	0.571996	0.963976	-6.9746
12_81	-0.00403513	3.03333	-0.526197	0.600257	0.963976	-6.99726
12_82	-0.0121986	3.04807	-1.37651	0.172637	0.963976	-6.19426
12_83	-0.0127602	3.0273	-1.89032	0.0624615	0.963976	-5.37841
12_84	-0.00429161	3.03327	-0.601907	0.548997	0.963976	-6.95445
12_85	-0.0131385	3.03116	-1.85114	0.0679672	0.963976	-5.44898
12_86	0.000301716	3.03896	0.0360348	0.971347	0.999832	-7.13572
12_87	-0.00940578	3.03019	-1.30938	0.194283	0.963976	-6.28293
12_88	0.00478509	3.03641	0.612086	0.542276	0.963976	-6.94826
12_89	-0.0207044	3.03218	-2.85956	0.0054509	0.95825	-3.22527
12_90	-0.00606225	3.0341	-0.733677	0.465364	0.963976	-6.86639
13_14	0.00471472	3.03364	0.618457	0.538091	0.963976	-6.94434
13_15	0.00736872	3.0339	0.980827	0.329736	0.963976	-6.65517
13_16	0.00395965	3.03659	0.514974	0.60804	0.963976	-7.00312
13_17	-0.000925405	3.04208	-0.107659	0.914545	0.990768	-7.13054
13_18	0.000106702	3.02585	0.015853	0.987393	0.999832	-7.13625
13_19	-0.00582036	3.03758	-0.714424	0.477116	0.963976	-6.88033
13_20	0.00368009	3.03296	0.427315	0.670337	0.965719	-7.04458
13_21	0.00321816	3.03954	0.423449	0.673143	0.966419	-7.04623
13_22	0.00621384	3.03565	0.891243	0.375563	0.963976	-6.73863
13_23	0.00456977	3.03293	0.564385	0.574125	0.963976	-6.97638
13_24	0.000916143	3.03663	0.100368	0.920312	0.991437	-7.1313
13_25	0.0109379	3.03733	1.28019	0.204303	0.963976	-6.32015
13_26	0.00686214	3.03098	0.864559	0.389955	0.963976	-6.76198
13_27	-0.00169227	3.04086	-0.198077	0.843505	0.980799	-7.11663
13_28	0.00563072	3.03168	0.774357	0.441081	0.963976	-6.83574
13_29	0.00581211	3.03748	0.719723	0.473865	0.963976	-6.87653
13_30	-0.00189157	3.03162	-0.270048	0.787842	0.977295	-7.09969
13_31	0.000244447	3.03454	0.0315328	0.974926	0.999832	-7.13587
13_32	0.00707495	3.03509	0.815579	0.417245	0.963976	-6.80302
13_33	0.00963094	3.03407	1.30942	0.194269	0.963976	-6.28287
13_34	0.0149674	3.03546	1.85672	0.0671588	0.963976	-5.43901
13_35	0.0101079	3.0311	1.34707	0.18189	0.963976	-6.23366
13_36	0.00741656	3.03155	1.0256	0.308277	0.963976	-6.61054
13_37	0.00683476	3.03915	0.787612	0.433331	0.963976	-6.8254
13_38	-0.00164483	3.03056	-0.222032	0.824874	0.980799	-7.11157
13_39	0.00428633	3.03538	0.505006	0.614991	0.963976	-7.00822
13_40	-0.00212474	3.03173	-0.292364	0.770791	0.974674	-7.09338
13_41	0.0114564	3.03415	1.51008	0.135098	0.963976	-6.00533
13_42	-0.00861611	3.03256	-1.09584	0.276551	0.963976	-6.53663
13_43	0.0134005	3.03178	1.71353	0.0906211	0.963976	-5.68606
13_44	0.00198417	3.03459	0.253199	0.800786	0.97895	-7.10412
13_45	0.00500667	3.03262	0.639524	0.524371	0.963976	-6.93107
13_46	-0.00134302	3.0291	-0.175724	0.86097	0.980799	-7.12084
13_47	0.000501949	3.02534	0.0724367	0.942441	0.995787	-7.13373
13_48	0.00363675	3.0361	0.46969	0.639898	0.963976	-7.0255
13_49	0.0136356	3.02965	1.75814	0.0826794	0.963976	-5.61105
13_50	0.000433551	3.03025	0.0594073	0.952781	0.997265	-7.1346
13_51	-0.000166529	3.03323	-0.0222263	0.982325	0.999832	-7.13613
13_52	0.0144778	3.03093	1.9957	0.0494868	0.961931	-5.18194
13_53	0.000985185	3.02635	0.140364	0.888737	0.987897	-7.12646
13_54	-0.000175181	3.03723	-0.0227733	0.98189	0.999832	-7.13611
13_55	-0.00410249	3.03862	-0.460117	0.646723	0.963976	-7.02996
13_56	0.000247734	3.03149	0.0326779	0.974016	0.999832	-7.13584
13_57	-0.00217832	3.03365	-0.233909	0.815674	0.979985	-7.10885
13_58	0.0139636	3.03634	1.87654	0.0643524	0.963976	-5.40337
13_59	-0.00363849	3.02732	-0.518814	0.605372	0.963976	-7.00113
13_60	0.0245982	3.02879	2.87384	0.0052335	0.95825	-3.18806
13_61	-0.00474201	3.03656	-0.57893	0.564319	0.963976	-6.96805
13_62	0.00273072	3.03692	0.354689	0.723788	0.969905	-7.07311
13_63	0.00442618	3.02918	0.524513	0.601422	0.963976	-6.99815
13_64	-0.00228533	3.0271	-0.319356	0.750318	0.974674	-7.08508
13_65	0.00330873	3.04048	0.348998	0.728039	0.969905	-7.07512
13_66	0.0121794	3.03859	1.51418	0.134056	0.963976	-5.99927
13_67	0.0024814	3.03267	0.332279	0.740577	0.971826	-7.08084
13_68	0.0128286	3.03003	1.88196	0.0636033	0.963976	-5.39358
13_69	0.00357139	3.03553	0.45789	0.648315	0.963976	-7.03099
13_70	0.00746929	3.03103	1.02584	0.308163	0.963976	-6.61029
13_71	-0.00808646	3.04232	-0.93809	0.351119	0.963976	-6.69596
13_72	0.00391604	3.0233	0.584492	0.56059	0.963976	-6.9648
13_73	-0.00538167	3.0418	-0.584583	0.56053	0.963976	-6.96475
13_74	0.00238977	3.02793	0.342643	0.732797	0.969905	-7.07733
13_75	0.0100289	3.03347	1.40227	0.164835	0.963976	-6.15911
13_76	-0.00886601	3.0342	-1.14825	0.254405	0.963976	-6.47838
13_77	-0.00164246	3.04275	-0.175094	0.861463	0.980799	-7.12095
13_78	0.00222716	3.03094	0.295199	0.768633	0.974674	-7.09254
13_79	0.00798149	3.03265	1.0425	0.300429	0.963976	-6.59319
13_80	-0.00150819	3.0368	-0.176479	0.860379	0.980799	-7.1207
13_81	-0.00250942	3.04401	-0.262866	0.793353	0.978627	-7.10161
13_82	0.0084684	3.03517	1.13238	0.260974	0.963976	-6.4963
13_83	-0.00103856	3.03554	-0.140946	0.888279	0.987897	-7.12638
13_84	-0.00202177	3.02989	-0.262174	0.793884	0.978627	-7.10179
13_85	0.0122611	3.03168	1.61941	0.109429	0.963976	-5.83844
13_86	-0.00195222	3.03243	-0.268334	0.789156	0.977295	-7.10015
13_87	0.00514618	3.03378	0.622598	0.53538	0.963976	-6.94176
13_88	0.00191654	3.0333	0.266444	0.790606	0.977956	-7.10066
13_89	0.00202731	3.03545	0.24535	0.806836	0.979178	-7.10609
13_90	0.00435576	3.02876	0.531118	0.596859	0.963976	-6.99465
14_15	-0.0060292	3.03999	-0.787126	0.433613	0.963976	-6.82578
14_16	-0.0120557	3.04473	-1.30559	0.195563	0.963976	-6.28781
14_17	0.00608322	3.03041	0.821911	0.413654	0.963976	-6.79785
14_18	0.0050666	3.03812	0.618953	0.537766	0.963976	-6.94403
14_19	-0.00709129	3.03464	-0.870266	0.386848	0.963976	-6.75704
14_20	0.00448434	3.03106	0.577713	0.565136	0.963976	-6.96875
14_21	-0.0115571	3.03593	-1.39399	0.167312	0.963976	-6.17047
14_22	-0.01878	3.04404	-2.33388	0.0222	0.95825	-4.48758
14_23	-0.00707756	3.03725	-0.893545	0.374337	0.963976	-6.73658
14_24	-0.00263558	3.0344	-0.316803	0.752246	0.974674	-7.08589
14_25	-0.0022475	3.04133	-0.246492	0.805955	0.979178	-7.10581
14_26	-0.0110509	3.04391	-1.33389	0.186153	0.963976	-6.25104
14_27	-0.018656	3.04389	-2.0508	0.0436737	0.95825	-5.07541
14_28	-0.0275651	3.04006	-3.38395	0.00112431	0.95825	-1.76392
14_29	-0.00640965	3.02992	-0.87277	0.38549	0.963976	-6.75487
14_30	-0.0130121	3.04855	-1.42322	0.158693	0.963976	-6.13007
14_31	-0.0073715	3.02935	-1.02659	0.307813	0.963976	-6.60953
14_32	-0.0205936	3.03528	-2.44648	0.0166957	0.95825	-4.23541
14_33	-0.0101423	3.03338	-1.26952	0.208062	0.963976	-6.33357
14_34	0.00168096	3.03077	0.206208	0.83717	0.980799	-7.11498
14_35	-0.00165798	3.03512	-0.204672	0.838366	0.980799	-7.1153
14_36	0.0104296	3.02908	1.36106	0.177446	0.963976	-6.21503
14_37	-0.00842342	3.03315	-1.12131	0.265623	0.963976	-6.50864
14_38	-0.0173044	3.04619	-1.92975	0.0573043	0.961931	-5.30602
14_39	0.00310478	3.0311	0.41872	0.676581	0.967738	-7.04823
14_40	-0.019132	3.04762	-2.30406	0.0239047	0.95825	-4.55265
14_41	-0.0115637	3.03514	-1.42836	0.157215	0.963976	-6.12289
14_42	-0.0119716	3.04334	-1.37689	0.172518	0.963976	-6.19374
14_43	-0.00410038	3.03231	-0.510951	0.610841	0.963976	-7.00519
14_44	0.00437055	3.03377	0.577307	0.565409	0.963976	-6.96899
14_45	0.00179495	3.03752	0.210905	0.833516	0.980799	-7.11399
14_46	0.00267645	3.03208	0.343043	0.732497	0.969905	-7.07719
14_47	-0.00794693	3.03313	-1.06896	0.288412	0.963976	-6.56547
14_48	0.00287053	3.03426	0.374044	0.709395	0.968806	-7.06602
14_49	0.00918338	3.02965	1.16944	0.245816	0.963976	-6.45408
14_50	0.00331262	3.03756	0.437269	0.663135	0.964164	-7.04026
14_51	0.0153476	3.03059	1.93226	0.0569895	0.961931	-5.30138
14_52	0.00847341	3.03898	1.06465	0.290348	0.963976	-6.57004
14_53	-0.00466081	3.03179	-0.651334	0.516761	0.963976	-6.92343
14_54	-0.00952111	3.03479	-1.17878	0.242101	0.963976	-6.44325
14_55	-0.00511601	3.03189	-0.653785	0.515189	0.963976	-6.92183
14_56	-0.0117975	3.03715	-1.51723	0.133285	0.963976	-5.99474
14_57	-0.00418211	3.03235	-0.535606	0.593768	0.963976	-6.99225
14_58	-0.0203399	3.03559	-2.40003	0.0187986	0.95825	-4.34069
14_59	-0.00644194	3.02602	-0.830243	0.408957	0.963976	-6.79098
14_60	-0.00590832	3.03233	-0.741499	0.460637	0.963976	-6.86062
14_61	-0.0173986	3.0332	-2.38228	0.0196623	0.95825	-4.38044
14_62	-0.00486772	3.03251	-0.635669	0.526868	0.963976	-6.93353
14_63	-0.0010912	3.0308	-0.144496	0.885484	0.98757	-7.12587
14_64	-0.00335851	3.03546	-0.3994	0.6907	0.968806	-7.05617
14_65	-0.00248522	3.0289	-0.340976	0.734046	0.969905	-7.0779
14_66	-0.00424264	3.03366	-0.499536	0.61882	0.963976	-7.01098
14_67	0.00483664	3.03117	0.698385	0.487031	0.963976	-6.89166
14_68	0.00712335	3.03215	0.882715	0.380125	0.963976	-6.74617
14_69	-0.0161887	3.03212	-2.17857	0.032409	0.95825	-4.81838
14_70	-0.00856371	3.0277	-1.23294	0.221334	0.963976	-6.37873
14_71	-0.000969598	3.03338	-0.131623	0.895624	0.989191	-7.12766
14_72	0.00489791	3.03602	0.59421	0.554105	0.963976	-6.95907
14_73	0.00644476	3.03376	0.861962	0.391373	0.963976	-6.76421
14_74	-0.00642148	3.03776	-0.793526	0.429899	0.963976	-6.82073
14_75	-0.00885871	3.03706	-1.09276	0.277892	0.963976	-6.53997
14_76	-0.00932177	3.05358	-1.01283	0.314299	0.963976	-6.62347
14_77	-0.0039161	3.03484	-0.509919	0.61156	0.963976	-7.00572
14_78	-0.026532	3.04062	-3.25278	0.00169501	0.95825	-2.1471
14_79	-0.00656846	3.04077	-0.773267	0.441721	0.963976	-6.83658
14_80	-0.0123929	3.03813	-1.46387	0.147282	0.963976	-6.07256
14_81	-0.00456273	3.03801	-0.577518	0.565267	0.963976	-6.96887
14_82	-0.00756149	3.04817	-0.785852	0.434355	0.963976	-6.82678
14_83	-0.012176	3.03551	-1.54696	0.125956	0.963976	-5.95026
14_84	-0.0018743	3.03097	-0.263123	0.793155	0.978627	-7.10154
14_85	-0.0113937	3.02915	-1.48952	0.140417	0.963976	-6.03548
14_86	-0.00623122	3.04282	-0.736417	0.463705	0.963976	-6.86438
14_87	-0.0124489	3.03179	-1.62901	0.107377	0.963976	-5.82326
14_88	-0.00797149	3.04051	-0.981115	0.329595	0.963976	-6.65489
14_89	-0.0148369	3.03541	-1.95705	0.0539495	0.961931	-5.25512
14_90	-0.0105858	3.03751	-1.32669	0.188514	0.963976	-6.26046
15_16	-0.0161943	3.04077	-1.87381	0.0647341	0.963976	-5.40832
15_17	0.00588924	3.04124	0.715273	0.476594	0.963976	-6.87972
15_18	-0.00272481	3.03115	-0.377063	0.707159	0.968806	-7.06488
15_19	0.00760671	3.03283	0.917431	0.361769	0.963976	-6.71504
15_20	-0.00527774	3.02988	-0.725153	0.470546	0.963976	-6.8726
15_21	-0.00226519	3.03666	-0.262567	0.793582	0.978627	-7.10169
15_22	-0.00588393	3.03974	-0.7001	0.485965	0.963976	-6.89046
15_23	0.0178339	3.03705	2.25928	0.0266812	0.95825	-4.64896
15_24	-0.000693862	3.0375	-0.0873981	0.930581	0.992453	-7.13253
15_25	0.00497757	3.03837	0.619545	0.537378	0.963976	-6.94366
15_26	-0.000481195	3.03786	-0.0607465	0.951718	0.997265	-7.13452
15_27	0.012469	3.04155	1.53276	0.129415	0.963976	-5.9716
15_28	0.00175661	3.03974	0.197014	0.844334	0.980799	-7.11684
15_29	0.0120424	3.04152	1.27054	0.207699	0.963976	-6.33228
15_30	-0.0064272	3.03811	-0.786764	0.433824	0.963976	-6.82607
15_31	0.00464736	3.04608	0.522607	0.602742	0.963976	-6.99915
15_32	0.00817265	3.03732	0.974149	0.333019	0.963976	-6.66166
15_33	0.010926	3.03511	1.30247	0.196622	0.963976	-6.29182
15_34	-0.00266954	3.03259	-0.368	0.713878	0.969905	-7.06827
15_35	-0.00291433	3.02923	-0.365704	0.715584	0.969905	-7.06912
15_36	0.00819667	3.03307	1.01874	0.311503	0.963976	-6.61751
15_37	0.00389264	3.04529	0.440878	0.660531	0.963978	-7.03867
15_38	-0.0129714	3.03683	-1.62437	0.108366	0.963976	-5.83061
15_39	-0.00174107	3.04701	-0.214688	0.830576	0.980799	-7.11318
15_40	-0.0143192	3.03453	-1.90855	0.0600307	0.961931	-5.34512
15_41	0.00498671	3.04318	0.646501	0.519869	0.963976	-6.92657
15_42	-0.0110833	3.03875	-1.29313	0.199815	0.963976	-6.30375
15_43	0.00385814	3.03817	0.457151	0.648844	0.963976	-7.03133
15_44	0.00733869	3.036	0.76782	0.444932	0.963976	-6.84077
15_45	0.0147607	3.03694	1.69612	0.0938842	0.963976	-5.71484
15_46	0.00327503	3.03158	0.39772	0.691932	0.968806	-7.05684
15_47	-0.00302706	3.03216	-0.366408	0.715061	0.969905	-7.06886
15_48	-0.00174678	3.03493	-0.211464	0.833081	0.980799	-7.11387
15_49	0.0112909	3.03503	1.39971	0.165599	0.963976	-6.16263
15_50	0.00632173	3.03287	0.785339	0.434654	0.963976	-6.82719
15_51	0.00776954	3.03782	0.948422	0.345869	0.963976	-6.68626
15_52	0.00182734	3.03656	0.204968	0.838136	0.980799	-7.11523
15_53	0.00453946	3.03401	0.603439	0.547983	0.963976	-6.95353
15_54	0.00746728	3.03412	0.923816	0.358455	0.963976	-6.70919
15_55	-0.00873102	3.04295	-0.924177	0.358269	0.963976	-6.70886
15_56	-0.00342263	3.03537	-0.423029	0.673448	0.966419	-7.04641
15_57	-0.00468554	3.03905	-0.519859	0.604646	0.963976	-7.00059
15_58	0.0140142	3.03918	1.74511	0.0849366	0.963976	-5.63313
15_59	-0.00338899	3.03003	-0.418144	0.677	0.967738	-7.04847
15_60	0.00236828	3.03425	0.311382	0.756348	0.974674	-7.0876
15_61	0.00197823	3.04056	0.238211	0.812347	0.979178	-7.10782
15_62	0.0125167	3.03227	1.40946	0.162708	0.963976	-6.14919
15_63	-0.00833469	3.04031	-0.995531	0.322583	0.963976	-6.64073
15_64	-0.00807712	3.04138	-0.892407	0.374943	0.963976	-6.7376
15_65	-0.00258472	3.04033	-0.274692	0.784285	0.977295	-7.09841
15_66	0.0128862	3.03233	1.59078	0.115739	0.963976	-5.8832
15_67	-0.00667902	3.03622	-0.810312	0.420247	0.963976	-6.80729
15_68	0.000163304	3.03454	0.0201514	0.983975	0.999832	-7.13617
15_69	0.00463688	3.03757	0.569209	0.570863	0.963976	-6.97364
15_70	-0.0115101	3.034	-1.41399	0.161376	0.963976	-6.14291
15_71	-0.00453311	3.0449	-0.50579	0.614442	0.963976	-7.00783
15_72	-0.00972603	3.03473	-1.30161	0.196914	0.963976	-6.29292
15_73	0.00358925	3.05394	0.379825	0.705116	0.968806	-7.06383
15_74	-0.0146722	3.03438	-1.98272	0.0509492	0.961931	-5.20666
15_75	0.014901	3.03066	1.9752	0.0518131	0.961931	-5.22092
15_76	-0.000705682	3.04187	-0.0785422	0.9376	0.994933	-7.13327
15_77	0.0017425	3.0598	0.171109	0.864585	0.981658	-7.12164
15_78	-0.0124087	3.02967	-1.62262	0.10874	0.963976	-5.83337
15_79	0.0186844	3.04116	2.25257	0.0271214	0.95825	-4.66326
15_80	-0.0197311	3.04019	-2.18242	0.0321137	0.95825	-4.81043
15_81	-0.0100006	3.05632	-1.01436	0.313574	0.963976	-6.62193
15_82	-0.00108272	3.03124	-0.147491	0.883128	0.985796	-7.12543
15_83	-0.00297181	3.0367	-0.364274	0.716648	0.969905	-7.06964
15_84	-0.0200104	3.0423	-2.51138	0.0141107	0.95825	-4.08547
15_85	0.0133734	3.03742	1.52616	0.131049	0.963976	-5.98147
15_86	-0.0140211	3.04012	-1.71323	0.0906759	0.963976	-5.68655
15_87	0.00916726	3.04237	1.0444	0.299552	0.963976	-6.59122
15_88	-0.00868543	3.0407	-1.0378	0.302598	0.963976	-6.59805
15_89	0.00154232	3.04019	0.178383	0.858889	0.980799	-7.12036
15_90	-0.00535207	3.03943	-0.689551	0.492541	0.963976	-6.89779
16_17	0.00937852	3.02811	1.35849	0.178259	0.963976	-6.21848
16_18	-0.00198641	3.03172	-0.241905	0.809494	0.979178	-7.10693
16_19	-0.0150337	3.03822	-2.03074	0.045718	0.95825	-5.11449
16_20	-0.00655898	3.03515	-0.896157	0.37295	0.963976	-6.73425
16_21	-0.00215714	3.03666	-0.275886	0.783371	0.977295	-7.09808
16_22	-0.00339503	3.03447	-0.375426	0.708371	0.968806	-7.0655
16_23	-0.00466651	3.03982	-0.569703	0.57053	0.963976	-6.97336
16_24	0.00135551	3.03837	0.153691	0.878254	0.984738	-7.12449
16_25	-0.00865918	3.04295	-1.12226	0.265223	0.963976	-6.50759
16_26	-0.00825368	3.04165	-1.02329	0.309359	0.963976	-6.61289
16_27	-0.0159368	3.03616	-2.12401	0.0368652	0.95825	-4.92983
16_28	-0.0171863	3.03745	-1.98043	0.051211	0.961931	-5.21101
16_29	-0.00446297	3.031	-0.546371	0.586383	0.963976	-6.98641
16_30	0.000211528	3.03633	0.0261689	0.97919	0.999832	-7.13603
16_31	-0.0135734	3.03305	-1.75931	0.0824795	0.963976	-5.60906
16_32	-0.0056688	3.03655	-0.716061	0.47611	0.963976	-6.87916
16_33	-0.0133283	3.0361	-1.74554	0.0848615	0.963976	-5.63241
16_34	-0.00332286	3.03312	-0.423037	0.673442	0.966419	-7.0464
16_35	0.00472736	3.03315	0.593489	0.554586	0.963976	-6.95949
16_36	0.00492268	3.03878	0.650689	0.517176	0.963976	-6.92385
16_37	-0.0177107	3.03179	-2.33887	0.0219256	0.95825	-4.47662
16_38	0.00250416	3.04269	0.276933	0.78257	0.976993	-7.09779
16_39	-0.0142551	3.03502	-1.86734	0.0656426	0.963976	-5.41996
16_40	0.00252331	3.04465	0.287809	0.774263	0.974674	-7.0947
16_41	-0.0163949	3.0349	-1.94808	0.0550332	0.961931	-5.27192
16_42	-0.00538059	3.03465	-0.723305	0.471674	0.963976	-6.87394
16_43	-0.000852668	3.02347	-0.11893	0.905639	0.990322	-7.12926
16_44	0.00323887	3.03425	0.403361	0.687796	0.968806	-7.05457
16_45	-0.00873571	3.03556	-1.10777	0.271395	0.963976	-6.5236
16_46	-0.00735788	3.03813	-0.955064	0.342521	0.963976	-6.67997
16_47	0.00335888	3.02891	0.43071	0.667877	0.965719	-7.04312
16_48	0.00535952	3.03283	0.705689	0.482502	0.963976	-6.88653
16_49	-2.8579e-05	3.02438	-0.00416856	0.996685	0.999832	-7.13637
16_50	-0.00262019	3.03953	-0.355679	0.723049	0.969905	-7.07275
16_51	0.0082943	3.0329	1.08267	0.28232	0.963976	-6.55085
16_52	-0.0108699	3.03757	-1.28689	0.201972	0.963976	-6.31169
16_53	-0.00293365	3.02944	-0.400241	0.690082	0.968806	-7.05583
16_54	-0.00309937	3.03205	-0.418596	0.676672	0.967738	-7.04828
16_55	-0.00403862	3.02467	-0.562446	0.575438	0.963976	-6.97748
16_56	0.00203696	3.04582	0.244672	0.807358	0.979178	-7.10626
16_57	0.000330152	3.03041	0.0454864	0.963837	0.999832	-7.13533
16_58	-0.000340739	3.03048	-0.0421475	0.96649	0.999832	-7.13548
16_59	-0.00437176	3.03128	-0.613795	0.541152	0.963976	-6.94721
16_60	-0.00326954	3.04039	-0.428877	0.669205	0.965719	-7.04391
16_61	-0.0142822	3.03169	-1.94916	0.0549026	0.961931	-5.26991
16_62	0.00254428	3.03452	0.324328	0.746566	0.973295	-7.08347
16_63	-0.0037512	3.03084	-0.535342	0.59395	0.963976	-6.9924
16_64	-0.00736449	3.0329	-1.00573	0.317684	0.963976	-6.63059
16_65	-0.000907441	3.02995	-0.12558	0.90039	0.989933	-7.12844
16_66	-0.00903987	3.03037	-1.27454	0.206289	0.963976	-6.32728
16_67	0.00169103	3.02682	0.24802	0.804776	0.979178	-7.10543
16_68	0.00551538	3.03124	0.778359	0.438732	0.963976	-6.83264
16_69	-0.000617895	3.03047	-0.0850942	0.932406	0.993426	-7.13273
16_70	-0.00636044	3.03225	-0.795898	0.428527	0.963976	-6.81885
16_71	0.00496462	3.03269	0.717657	0.475131	0.963976	-6.87801
16_72	0.0051805	3.03032	0.70786	0.48116	0.963976	-6.885
16_73	0.00157186	3.03104	0.223826	0.823483	0.980799	-7.11117
16_74	0.0183412	3.03132	2.58	0.0117743	0.95825	-3.9233
16_75	-0.0104951	3.03771	-1.29073	0.200641	0.963976	-6.3068
16_76	0.00182402	3.04879	0.190063	0.849758	0.980799	-7.1182
16_77	0.00220658	3.03759	0.299589	0.765294	0.974674	-7.09123
16_78	0.00168552	3.03708	0.202706	0.839897	0.980799	-7.1157
16_79	-0.00353748	3.0378	-0.408607	0.683957	0.968806	-7.05243
16_80	-0.0160807	3.03867	-1.82808	0.0713932	0.963976	-5.48987
16_81	-0.00657211	3.03262	-0.858707	0.393155	0.963976	-6.767
16_82	-0.00705397	3.04758	-0.810131	0.42035	0.963976	-6.80744
16_83	-0.0149711	3.03421	-1.92231	0.0582495	0.961931	-5.3198
16_84	-0.00520197	3.03628	-0.627283	0.532321	0.963976	-6.93883
16_85	-0.0115057	3.0343	-1.38884	0.168868	0.963976	-6.17751
16_86	-0.00167937	3.03774	-0.203449	0.839318	0.980799	-7.11555
16_87	-0.0123568	3.03395	-1.49059	0.140137	0.963976	-6.03393
16_88	-0.00299089	3.03469	-0.372671	0.710413	0.968806	-7.06653
16_89	-0.006853	3.03672	-0.842157	0.402296	0.963976	-6.78104
16_90	-0.00922441	3.02995	-1.1407	0.257514	0.963976	-6.48693
17_18	-0.00106837	3.03269	-0.151758	0.879773	0.985316	-7.12478
17_19	-0.0119718	3.03506	-1.45862	0.14872	0.963976	-6.08008
17_20	-0.00137648	3.02923	-0.169218	0.866067	0.981658	-7.12196
17_21	-0.0111948	3.04117	-1.4172	0.160441	0.963976	-6.13846
17_22	0.00240254	3.03094	0.329378	0.74276	0.97246	-7.08181
17_23	-0.0063797	3.03487	-0.853773	0.395868	0.963976	-6.77122
17_24	-0.000573191	3.03476	-0.0698927	0.944459	0.996189	-7.13392
17_25	0.00248377	3.04634	0.290113	0.772506	0.974674	-7.09404
17_26	-0.000442077	3.03719	-0.053186	0.957721	0.997265	-7.13495
17_27	0.000990795	3.04774	0.121967	0.903242	0.989933	-7.12889
17_28	-0.00204754	3.03616	-0.255765	0.798811	0.978849	-7.10346
17_29	-0.000735041	3.04653	-0.0796349	0.936733	0.99461	-7.13318
17_30	0.00333936	3.02947	0.441703	0.659936	0.963978	-7.0383
17_31	-0.0134398	3.03868	-1.77988	0.079024	0.963976	-5.57386
17_32	-0.00400098	3.03839	-0.484978	0.629063	0.963976	-7.01817
17_33	-0.0037356	3.03712	-0.467483	0.641469	0.963976	-7.02653
17_34	0.00407495	3.0322	0.536875	0.592895	0.963976	-6.99157
17_35	0.00689739	3.0283	0.987346	0.326552	0.963976	-6.64879
17_36	-0.00221188	3.02818	-0.304609	0.761482	0.974674	-7.0897
17_37	-0.00848422	3.03646	-1.01773	0.311979	0.963976	-6.61853
17_38	-0.0101358	3.03295	-1.24284	0.217682	0.963976	-6.36663
17_39	0.00239774	3.03479	0.303663	0.7622	0.974674	-7.08999
17_40	-0.00732016	3.02886	-0.976379	0.331921	0.963976	-6.6595
17_41	0.0102029	3.03963	1.21331	0.228704	0.963976	-6.40243
17_42	-0.000478194	3.03185	-0.0659514	0.947587	0.996567	-7.13419
17_43	0.00850639	3.03642	1.00364	0.31868	0.963976	-6.63267
17_44	0.0100795	3.03656	1.20049	0.233612	0.963976	-6.41771
17_45	0.00947571	3.03153	1.23164	0.221815	0.963976	-6.3803
17_46	0.00361924	3.03031	0.481074	0.631822	0.963976	-7.02006
17_47	-0.000512952	3.02797	-0.0675643	0.946307	0.996189	-7.13408
17_48	0.00285478	3.03187	0.358772	0.720743	0.969905	-7.07164
17_49	0.010464	3.03546	1.29541	0.199031	0.963976	-6.30084
17_50	0.000665994	3.02706	0.0976301	0.922479	0.991437	-7.13158
17_51	0.00504414	3.03116	0.635758	0.526811	0.963976	-6.93347
17_52	0.00581482	3.02757	0.819465	0.415039	0.963976	-6.79985
17_53	-0.00169835	3.03288	-0.203517	0.839266	0.980799	-7.11553
17_54	0.000176782	3.03791	0.0219365	0.982555	0.999832	-7.13613
17_55	-0.00992357	3.03326	-1.30865	0.194529	0.963976	-6.28387
17_56	-0.0113566	3.03465	-1.50667	0.13597	0.963976	-6.01036
17_57	-0.000890804	3.03612	-0.120493	0.904405	0.989933	-7.12907
17_58	0.00530209	3.02932	0.725546	0.470307	0.963976	-6.87232
17_59	-0.0042733	3.03305	-0.556129	0.579728	0.963976	-6.98102
17_60	0.00306572	3.03262	0.380769	0.704418	0.968806	-7.06347
17_61	-0.00532447	3.03245	-0.754079	0.453092	0.963976	-6.85122
17_62	0.00885607	3.03191	1.14271	0.256684	0.963976	-6.48466
17_63	0.0074525	3.03833	0.931186	0.354655	0.963976	-6.70238
17_64	-0.00247753	3.03273	-0.343259	0.732335	0.969905	-7.07711
17_65	0.0123433	3.0382	1.49554	0.138843	0.963976	-6.02669
17_66	-0.000576928	3.0332	-0.0724295	0.942447	0.995787	-7.13373
17_67	0.00447464	3.03162	0.624404	0.5342	0.963976	-6.94063
17_68	0.00214101	3.03019	0.289924	0.77265	0.974674	-7.09409
17_69	0.0062536	3.036	0.815625	0.417219	0.963976	-6.80298
17_70	-0.00685032	3.03229	-0.892539	0.374873	0.963976	-6.73748
17_71	-0.00911835	3.03664	-1.15736	0.250688	0.963976	-6.46799
17_72	0.00278939	3.02662	0.402509	0.68842	0.968806	-7.05492
17_73	0.0101499	3.0426	1.20001	0.233798	0.963976	-6.41828
17_74	-0.000771874	3.02938	-0.102753	0.918425	0.990919	-7.13106
17_75	0.00349849	3.04607	0.386144	0.70045	0.968806	-7.0614
17_76	0.00290008	3.0333	0.388105	0.699004	0.968806	-7.06064
17_77	-0.00498964	3.05159	-0.484126	0.629665	0.963976	-7.01859
17_78	-0.00253485	3.02782	-0.335601	0.73808	0.971007	-7.07973
17_79	0.0101891	3.03946	1.17842	0.242242	0.963976	-6.44366
17_80	0.0056271	3.0303	0.761781	0.448507	0.963976	-6.84539
17_81	-0.00737685	3.04152	-0.746155	0.457835	0.963976	-6.85716
17_82	0.00946861	3.03405	1.25529	0.213154	0.963976	-6.35129
17_83	-0.00221441	3.0342	-0.311094	0.756566	0.974674	-7.08769
17_84	-0.0108853	3.02898	-1.5918	0.115508	0.963976	-5.88161
17_85	0.00735295	3.04319	0.869516	0.387256	0.963976	-6.75769
17_86	0.00186236	3.03076	0.263136	0.793146	0.978627	-7.10154
17_87	0.00615264	3.03999	0.765547	0.446276	0.963976	-6.84252
17_88	0.00248234	3.0325	0.344209	0.731623	0.969905	-7.07679
17_89	-0.00453476	3.03623	-0.575492	0.566629	0.963976	-6.97004
17_90	-0.00253898	3.03067	-0.348003	0.728783	0.969905	-7.07547
18_19	-0.00109081	3.03123	-0.135937	0.892224	0.988754	-7.12707
18_20	-0.00573331	3.03254	-0.712584	0.478248	0.963976	-6.88164
18_21	-0.00285125	3.03611	-0.348346	0.728526	0.969905	-7.07535
18_22	0.0024304	3.03074	0.326745	0.744743	0.973295	-7.08268
18_23	0.00215767	3.03745	0.265689	0.791186	0.977956	-7.10086
18_24	-0.00228884	3.03518	-0.287233	0.774702	0.974674	-7.09487
18_25	0.0145281	3.03023	2.0474	0.0440142	0.95825	-5.08205
18_26	0.0140714	3.03226	1.91628	0.0590244	0.961931	-5.33091
18_27	0.00418983	3.03215	0.586748	0.559082	0.963976	-6.96348
18_28	0.00449202	3.0321	0.615238	0.540204	0.963976	-6.94633
18_29	-0.00127845	3.02872	-0.190088	0.849738	0.980799	-7.11819
18_30	-0.000876076	3.04294	-0.103556	0.91779	0.990768	-7.13098
18_31	0.00744888	3.03285	0.99134	0.324611	0.963976	-6.64487
18_32	0.00483523	3.03014	0.664584	0.508293	0.963976	-6.91471
18_33	-0.0109724	3.03922	-1.3533	0.179903	0.963976	-6.2254
18_34	-0.00837206	3.03484	-0.974679	0.332758	0.963976	-6.66115
18_35	-0.00302096	3.0331	-0.415885	0.678646	0.968126	-7.04942
18_36	0.00858795	3.03352	1.09534	0.276765	0.963976	-6.53716
18_37	0.00255638	3.03135	0.346632	0.729809	0.969905	-7.07595
18_38	-0.00095432	3.04042	-0.113034	0.910297	0.990768	-7.12994
18_39	-0.00138954	3.03233	-0.189552	0.850157	0.980799	-7.11829
18_40	0.0030436	3.0383	0.376695	0.707432	0.968806	-7.06502
18_41	-0.00248926	3.02901	-0.346088	0.730217	0.969905	-7.07614
18_42	0.00973997	3.03828	1.30107	0.197096	0.963976	-6.2936
18_43	0.000262241	3.03474	0.0311704	0.975214	0.999832	-7.13589
18_44	-0.000685569	3.0366	-0.088784	0.929483	0.992159	-7.13241
18_45	0.017592	3.03321	2.31174	0.0234548	0.95825	-4.53595
18_46	0.00121141	3.02965	0.175603	0.861065	0.980799	-7.12086
18_47	-0.0182066	3.02895	-2.33355	0.0222184	0.95825	-4.48831
18_48	-0.00394783	3.0358	-0.503206	0.616249	0.963976	-7.00913
18_49	0.00814752	3.0336	1.1866	0.239019	0.963976	-6.4341
18_50	0.00185435	3.02759	0.25862	0.796615	0.978627	-7.10272
18_51	0.0100874	3.03515	1.22196	0.225432	0.963976	-6.39202
18_52	0.00565869	3.0283	0.793823	0.429727	0.963976	-6.8205
18_53	-0.00852446	3.03192	-1.11376	0.26883	0.963976	-6.517
18_54	-0.000733608	3.02965	-0.0975753	0.922522	0.991437	-7.13158
18_55	-0.00235379	3.03198	-0.309274	0.757944	0.974674	-7.08826
18_56	0.0110074	3.03789	1.47037	0.145519	0.963976	-6.06322
18_57	0.00298486	3.02149	0.432666	0.666461	0.965627	-7.04227
18_58	-0.00229867	3.03584	-0.301643	0.763734	0.974674	-7.0906
18_59	0.00763182	3.03518	0.983597	0.328381	0.963976	-6.65247
18_60	0.00595089	3.03229	0.794306	0.429447	0.963976	-6.82011
18_61	-0.0047368	3.03075	-0.637167	0.525898	0.963976	-6.93257
18_62	-0.00745771	3.03527	-0.943278	0.348476	0.963976	-6.6911
18_63	0.00851969	3.03327	1.18881	0.238151	0.963976	-6.4315
18_64	-0.0129898	3.04188	-1.36596	0.175911	0.963976	-6.20847
18_65	0.00295727	3.03264	0.377607	0.706757	0.968806	-7.06467
18_66	-0.00108293	3.03192	-0.143426	0.886327	0.987897	-7.12602
18_67	0.00264272	3.03257	0.358084	0.721256	0.969905	-7.07189
18_68	0.00519479	3.03137	0.667112	0.506686	0.963976	-6.91302
18_69	-0.00378882	3.03086	-0.506728	0.613787	0.963976	-7.00735
18_70	0.00195939	3.03146	0.243017	0.808635	0.979178	-7.10666
18_71	-0.0123138	3.03354	-1.68295	0.0964173	0.963976	-5.73644
18_72	-0.00557725	3.04	-0.619264	0.537562	0.963976	-6.94384
18_73	-0.00257545	3.032	-0.363583	0.717161	0.969905	-7.0699
18_74	-0.0107383	3.04364	-1.09239	0.278055	0.963976	-6.54037
18_75	0.00100974	3.0338	0.135586	0.892501	0.988787	-7.12712
18_76	-0.00115972	3.04561	-0.138234	0.890414	0.988361	-7.12676
18_77	-0.0161927	3.03479	-2.21933	0.0293949	0.95825	-4.73351
18_78	-0.00619791	3.04331	-0.693856	0.489851	0.963976	-6.89481
18_79	0.00320046	3.03387	0.40685	0.685242	0.968806	-7.05315
18_80	0.00653611	3.03859	0.841137	0.402864	0.963976	-6.7819
18_81	-0.000725376	3.03202	-0.0930007	0.926143	0.991683	-7.13202
18_82	-0.000335823	3.04767	-0.0377566	0.969979	0.999832	-7.13566
18_83	-0.00574268	3.03081	-0.773214	0.441752	0.963976	-6.83662
18_84	-0.00751845	3.03038	-1.03273	0.304951	0.963976	-6.60326
18_85	-0.00180776	3.0316	-0.255302	0.799168	0.978849	-7.10358
18_86	0.00408294	3.03658	0.5546	0.580768	0.963976	-6.98187
18_87	-0.00525921	3.0311	-0.699192	0.486529	0.963976	-6.89109
18_88	0.00713931	3.03287	0.977513	0.331363	0.963976	-6.6584
18_89	-0.00539343	3.03245	-0.704273	0.483378	0.963976	-6.88753
18_90	0.00135622	3.0337	0.173246	0.86291	0.981248	-7.12127
19_20	-0.00840958	3.02974	-1.12179	0.265424	0.963976	-6.50812
19_21	0.0118084	3.03515	1.46015	0.1483	0.963976	-6.07789
19_22	-0.00562743	3.03633	-0.690541	0.491921	0.963976	-6.89711
19_23	-0.0157545	3.03898	-1.67646	0.0976861	0.963976	-5.74703
19_24	-0.0111964	3.03806	-1.17893	0.242042	0.963976	-6.44307
19_25	-0.0110161	3.03988	-1.39064	0.168323	0.963976	-6.17505
19_26	-0.0186369	3.03606	-1.98894	0.0502448	0.961931	-5.19485
19_27	-0.00754624	3.03978	-0.893587	0.374315	0.963976	-6.73655
19_28	-0.00852477	3.03417	-1.06968	0.288092	0.963976	-6.56471
19_29	-0.00141787	3.03447	-0.180115	0.857533	0.980799	-7.12005
19_30	-0.0172634	3.03187	-2.14038	0.0354752	0.95825	-4.89665
19_31	-0.0068574	3.03801	-0.800174	0.426061	0.963976	-6.81544
19_32	-0.0132057	3.03315	-1.48684	0.141123	0.963976	-6.03939
19_33	-0.00520277	3.04355	-0.583495	0.561258	0.963976	-6.96539
19_34	-0.008229	3.03432	-1.02472	0.30869	0.963976	-6.61144
19_35	-0.00446595	3.03095	-0.569494	0.570671	0.963976	-6.97348
19_36	-0.0111756	3.03519	-1.35828	0.178324	0.963976	-6.21876
19_37	0.00383681	3.03633	0.488775	0.626384	0.963976	-7.01632
19_38	-0.00754503	3.02978	-0.981729	0.329294	0.963976	-6.65429
19_39	0.0132901	3.03807	1.78098	0.0788427	0.963976	-5.57196
19_40	-0.00968326	3.03293	-1.32139	0.190266	0.963976	-6.26737
19_41	-0.0029316	3.03166	-0.395513	0.693553	0.968806	-7.05772
19_42	-0.0152261	3.03211	-2.12191	0.0370465	0.95825	-4.93406
19_43	-0.00252994	3.03615	-0.314583	0.753925	0.974674	-7.0866
19_44	-0.0165082	3.03588	-2.1653	0.0334478	0.95825	-4.84573
19_45	-0.00418323	3.03421	-0.524525	0.601414	0.963976	-6.99814
19_46	0.0177713	3.03515	2.47748	0.0154122	0.95825	-4.1642
19_47	-0.00761907	3.03088	-0.969197	0.335468	0.963976	-6.66645
19_48	-0.00762963	3.03517	-1.02144	0.310228	0.963976	-6.61477
19_49	0.00538463	3.03151	0.672536	0.503247	0.963976	-6.90939
19_50	0.0190316	3.03414	2.61055	0.0108512	0.95825	-3.84991
19_51	-0.00900352	3.032	-1.17047	0.245406	0.963976	-6.4529
19_52	-0.00589001	3.03078	-0.77715	0.439441	0.963976	-6.83357
19_53	-0.0114091	3.03426	-1.52631	0.131011	0.963976	-5.98124
19_54	-0.00885936	3.0341	-1.21067	0.22971	0.963976	-6.40559
19_55	-0.000166656	3.03704	-0.0214843	0.982915	0.999832	-7.13614
19_56	-0.00253255	3.02737	-0.37474	0.70888	0.968806	-7.06576
19_57	0.000406005	3.04123	0.0458377	0.963558	0.999832	-7.13532
19_58	-0.00650552	3.03728	-0.811276	0.419697	0.963976	-6.80651
19_59	-0.00943315	3.02869	-1.38482	0.17009	0.963976	-6.18299
19_60	0.00672196	3.03801	0.818399	0.415644	0.963976	-6.80072
19_61	-0.00244987	3.03111	-0.326754	0.744736	0.973295	-7.08267
19_62	-0.000877872	3.03687	-0.115593	0.908275	0.990768	-7.12965
19_63	-0.0068652	3.03471	-0.838868	0.404129	0.963976	-6.7838
19_64	0.00194515	3.03777	0.241067	0.810141	0.979178	-7.10714
19_65	-0.000561199	3.03278	-0.074584	0.940738	0.995705	-7.13357
19_66	-0.0048103	3.03283	-0.583969	0.56094	0.963976	-6.96511
19_67	-0.00119502	3.03752	-0.1504	0.880841	0.985562	-7.12499
19_68	0.000381095	3.03745	0.0410034	0.967399	0.999832	-7.13553
19_69	-0.0176329	3.03594	-1.97266	0.0521078	0.961931	-5.22572
19_70	0.000856101	3.03855	0.111865	0.91122	0.990768	-7.13008
19_71	-0.0116557	3.02916	-1.63166	0.106816	0.963976	-5.81905
19_72	-0.00269741	3.02829	-0.343433	0.732204	0.969905	-7.07705
19_73	-0.0118581	3.03066	-1.75396	0.0833987	0.963976	-5.61816
19_74	-0.000996524	3.03	-0.124791	0.901013	0.989933	-7.12854
19_75	0.000694772	3.03442	0.0915379	0.927302	0.991683	-7.13216
19_76	-0.0147971	3.02983	-2.14053	0.0354629	0.95825	-4.89635
19_77	-0.0105676	3.02804	-1.53232	0.129524	0.963976	-5.97227
19_78	0.00511036	3.02959	0.620398	0.536819	0.963976	-6.94313
19_79	-0.00848739	3.03409	-1.15182	0.252944	0.963976	-6.47432
19_80	-0.0142718	3.0315	-1.96361	0.0531692	0.961931	-5.24279
19_81	0.00619004	3.03687	0.790746	0.43151	0.963976	-6.82293
19_82	-0.00351944	3.02834	-0.5073	0.613387	0.963976	-7.00706
19_83	-0.00514001	3.03719	-0.668944	0.505523	0.963976	-6.9118
19_84	-0.000974988	3.0344	-0.116319	0.907701	0.990768	-7.12956
19_85	-0.00394479	3.03689	-0.516648	0.606876	0.963976	-7.00226
19_86	-0.0118409	3.03296	-1.50643	0.136029	0.963976	-6.0107
19_87	-0.00501825	3.03631	-0.66045	0.510928	0.963976	-6.91745
19_88	-0.0127037	3.03425	-1.58031	0.118117	0.963976	-5.89938
19_89	-0.0131666	3.03605	-1.58441	0.11718	0.963976	-5.89305
19_90	-0.0165351	3.03886	-2.17176	0.0329384	0.95825	-4.83243
2_10	0.00613725	3.03572	0.764935	0.446638	0.963976	-6.84298
2_11	0.00714398	3.03364	0.883157	0.379888	0.963976	-6.74578
2_12	-0.0152684	3.03367	-1.85836	0.0669231	0.963976	-5.43608
2_13	0.00807264	3.04086	0.935465	0.35246	0.963976	-6.69841
2_14	-0.00871004	3.03305	-1.03958	0.301773	0.963976	-6.59621
2_15	0.0159748	3.04052	2.15838	0.0340004	0.95825	-4.85992
2_16	0.00640205	3.036	0.766089	0.445955	0.963976	-6.8421
2_17	0.00660669	3.03064	0.887515	0.377553	0.963976	-6.74193
2_18	-0.00262009	3.03484	-0.302973	0.762724	0.974674	-7.0902
2_19	0.00224214	3.03961	0.268998	0.788648	0.977295	-7.09997
2_20	0.0157168	3.04378	1.5913	0.115622	0.963976	-5.88239
2_21	0.0143886	3.03206	2.0152	0.0473579	0.95825	-5.14454
2_22	0.00764334	3.03255	1.11285	0.269221	0.963976	-6.51801
2_23	-0.00674652	3.04206	-0.759702	0.449742	0.963976	-6.84697
2_24	-0.00105766	3.03742	-0.121028	0.903982	0.989933	-7.129
2_25	0.00389266	3.03824	0.479006	0.633286	0.963976	-7.02106
2_26	-0.00674879	3.03396	-0.803054	0.424404	0.963976	-6.81314
2_27	0.0112359	3.03108	1.44836	0.151557	0.963976	-6.09468
2_28	0.00104961	3.03189	0.138402	0.890283	0.988361	-7.12673
2_29	0.00970067	3.02956	1.39886	0.165853	0.963976	-6.1638
2_3	-0.00699092	3.03701	-0.966064	0.337023	0.963976	-6.66946
2_30	0.0021187	3.03259	0.268604	0.78895	0.977295	-7.10008
2_31	0.00510944	3.03901	0.626028	0.53314	0.963976	-6.93962
2_32	0.00193175	3.03948	0.227269	0.820814	0.980799	-7.11039
2_33	0.00443279	3.04282	0.463223	0.644505	0.963976	-7.02852
2_34	0.01806	3.04164	2.03427	0.045352	0.95825	-5.10763
2_35	0.00499016	3.03493	0.68127	0.497735	0.963976	-6.90347
2_36	0.00158938	3.03639	0.206828	0.836687	0.980799	-7.11485
2_37	0.00467984	3.03119	0.618523	0.538048	0.963976	-6.9443
2_38	0.00303546	3.02819	0.44327	0.658808	0.963976	-7.0376
2_39	0.00138607	3.03214	0.184018	0.854481	0.980799	-7.11933
2_4	-0.00188648	3.03503	-0.240019	0.810951	0.979178	-7.10739
2_40	-0.00280976	3.02936	-0.37261	0.710458	0.968806	-7.06656
2_41	0.00525884	3.03007	0.753918	0.453187	0.963976	-6.85134
2_42	0.00330155	3.03113	0.449205	0.65454	0.963976	-7.03494
2_43	0.00343473	3.03411	0.438036	0.662581	0.964164	-7.03992
2_44	0.00931213	3.03275	1.31195	0.193418	0.963976	-6.27961
2_45	0.00385166	3.03276	0.515656	0.607565	0.963976	-7.00277
2_46	0.010788	3.03523	1.35228	0.180226	0.963976	-6.22674
2_47	-0.00627914	3.02871	-0.867584	0.388306	0.963976	-6.75937
2_48	-0.0072691	3.03076	-1.02811	0.307101	0.963976	-6.60798
2_49	-0.00954683	3.03325	-1.29406	0.199495	0.963976	-6.30256
2_5	0.00371807	3.03828	0.467445	0.641496	0.963976	-7.02655
2_50	-0.000724276	3.03756	-0.093049	0.926105	0.991683	-7.13202
2_51	0.00492234	3.02921	0.64435	0.521255	0.963976	-6.92796
2_52	-0.00432204	3.02613	-0.630242	0.530394	0.963976	-6.93697
2_53	0.00283797	3.0329	0.352879	0.725139	0.969905	-7.07375
2_54	0.000700171	3.02778	0.091931	0.926991	0.991683	-7.13212
2_55	-0.0049099	3.0334	-0.660014	0.511206	0.963976	-6.91774
2_56	0.00353958	3.03031	0.476441	0.635103	0.963976	-7.02229
2_57	0.00336152	3.03378	0.443191	0.658865	0.963976	-7.03764
2_58	0.00704373	3.04292	0.761291	0.448798	0.963976	-6.84576
2_59	0.000721551	3.03179	0.0935917	0.925676	0.991683	-7.13197
2_6	-0.00354267	3.03367	-0.43997	0.661186	0.963978	-7.03907
2_60	0.00726844	3.03304	0.888177	0.377199	0.963976	-6.74135
2_61	0.0022132	3.03785	0.296764	0.767442	0.974674	-7.09207
2_62	0.00680098	3.0405	0.82256	0.413287	0.963976	-6.79731
2_63	0.011959	3.02961	1.71667	0.0900412	0.963976	-5.68083
2_64	0.00599269	3.03839	0.667205	0.506627	0.963976	-6.91296
2_65	-0.00757176	3.02753	-1.03014	0.306156	0.963976	-6.60591
2_66	0.00337159	3.03204	0.441062	0.660399	0.963978	-7.03858
2_67	0.0066542	3.03564	0.874706	0.384442	0.963976	-6.75318
2_68	0.011835	3.03559	1.53199	0.129606	0.963976	-5.97276
2_69	0.0149993	3.03608	1.74521	0.0849197	0.963976	-5.63297
2_7	-0.000624183	3.02885	-0.0868722	0.930998	0.992453	-7.13258
2_70	0.011667	3.0345	1.4142	0.161317	0.963976	-6.14263
2_71	0.0125346	3.02891	1.60857	0.111785	0.963976	-5.85547
2_72	-0.00945419	3.03191	-1.21954	0.226344	0.963976	-6.39494
2_73	0.00662532	3.03147	0.895797	0.373141	0.963976	-6.73458
2_74	-0.000515921	3.02886	-0.0704113	0.944048	0.996189	-7.13388
2_75	0.0102839	3.03543	1.30498	0.19577	0.963976	-6.28859
2_76	0.00127038	3.03216	0.168704	0.86647	0.981658	-7.12205
2_77	0.00432942	3.03428	0.519891	0.604624	0.963976	-7.00057
2_78	-0.00118971	3.03212	-0.14764	0.883011	0.985796	-7.1254
2_79	0.00406075	3.03674	0.484	0.629754	0.963976	-7.01865
2_8	0.00600926	3.03494	0.784479	0.435155	0.963976	-6.82786
2_80	0.00275755	3.03393	0.358637	0.720844	0.969905	-7.07169
2_81	-0.000730175	3.03838	-0.0905975	0.928047	0.991683	-7.13224
2_82	-0.0122517	3.03153	-1.71431	0.0904758	0.963976	-5.68475
2_83	-0.00631298	3.02726	-0.861283	0.391745	0.963976	-6.7648
2_84	0.000693077	3.03414	0.0911512	0.927608	0.991683	-7.13219
2_85	0.00504433	3.02812	0.729436	0.467938	0.963976	-6.86949
2_86	0.00523997	3.03235	0.74037	0.461317	0.963976	-6.86146
2_87	0.00218411	3.02673	0.315934	0.752904	0.974674	-7.08617
2_88	0.00345819	3.03263	0.485983	0.628354	0.963976	-7.01768
2_89	-0.000412674	3.02908	-0.0582427	0.953706	0.997265	-7.13467
2_9	0.013993	3.04171	1.74705	0.0845972	0.963976	-5.62985
2_90	-0.00550814	3.02897	-0.743227	0.459596	0.963976	-6.85934
20_21	0.0113378	3.03251	1.51821	0.13304	0.963976	-5.9933
20_22	-0.00269256	3.03128	-0.376351	0.707687	0.968806	-7.06515
20_23	0.00233775	3.04344	0.288311	0.77388	0.974674	-7.09456
20_24	-0.00139717	3.03583	-0.174302	0.862083	0.980799	-7.12109
20_25	-0.0131967	3.0327	-1.77268	0.0802199	0.963976	-5.58622
20_26	-0.00150324	3.03692	-0.186109	0.852847	0.980799	-7.11895
20_27	-0.00375708	3.03402	-0.494992	0.622009	0.963976	-7.01325
20_28	-0.00785464	3.03464	-1.15573	0.251348	0.963976	-6.46985
20_29	0.0125239	3.03022	1.59857	0.113993	0.963976	-5.87109
20_30	-0.00882348	3.02765	-1.27644	0.205621	0.963976	-6.32489
20_31	-0.00064835	3.03743	-0.0870162	0.930883	0.992453	-7.13256
20_32	-0.00121849	3.0358	-0.163257	0.870742	0.982457	-7.12296
20_33	-0.000407656	3.02878	-0.0540366	0.957045	0.997265	-7.1349
20_34	0.00378775	3.03849	0.43147	0.667327	0.965627	-7.04279
20_35	0.00928884	3.03473	1.23189	0.221722	0.963976	-6.38
20_36	0.00540703	3.03767	0.616731	0.539224	0.963976	-6.9454
20_37	0.00656058	3.03205	0.930299	0.355111	0.963976	-6.70321
20_38	-0.010199	3.02848	-1.38465	0.170142	0.963976	-6.18322
20_39	0.00543815	3.03543	0.759832	0.449665	0.963976	-6.84687
20_40	-0.00344962	3.02731	-0.494352	0.622459	0.963976	-7.01357
20_41	-0.000646733	3.02581	-0.0946432	0.924843	0.991683	-7.13187
20_42	0.00433903	3.03241	0.638083	0.525304	0.963976	-6.93199
20_43	0.00805792	3.03797	1.14781	0.254585	0.963976	-6.47888
20_44	-0.0054685	3.0331	-0.6285	0.531528	0.963976	-6.93806
20_45	0.00279004	3.03308	0.400554	0.689853	0.968806	-7.0557
20_46	0.0137971	3.02875	1.77967	0.0790578	0.963976	-5.57421
20_47	-0.00646957	3.03621	-0.831062	0.408497	0.963976	-6.7903
20_48	-0.002885	3.03375	-0.336797	0.737182	0.970869	-7.07932
20_49	0.00530498	3.03341	0.73316	0.465677	0.963976	-6.86677
20_50	0.0072148	3.02475	1.07501	0.285714	0.963976	-6.55904
20_51	-0.0104917	3.03244	-1.44285	0.1531	0.963976	-6.10249
20_52	-0.00389969	3.03413	-0.486104	0.628268	0.963976	-7.01762
20_53	-0.00283699	3.03181	-0.36597	0.715387	0.969905	-7.06902
20_54	-0.00125373	3.02946	-0.175993	0.860759	0.980799	-7.12079
20_55	0.00388488	3.036	0.53533	0.593958	0.963976	-6.9924
20_56	-0.0100231	3.03113	-1.38661	0.169544	0.963976	-6.18055
20_57	0.00514086	3.03436	0.617011	0.539039	0.963976	-6.94523
20_58	-0.00673235	3.03848	-0.736576	0.463609	0.963976	-6.86426
20_59	0.00140502	3.03167	0.158557	0.874431	0.983344	-7.12372
20_60	-0.00610955	3.03943	-0.728139	0.468727	0.963976	-6.87044
20_61	0.00200385	3.02725	0.289342	0.773094	0.974674	-7.09426
20_62	0.0104597	3.03504	1.3523	0.180221	0.963976	-6.22673
20_63	-0.00161556	3.03025	-0.215167	0.830203	0.980799	-7.11308
20_64	0.00659226	3.03652	0.880085	0.38154	0.963976	-6.74848
20_65	-0.0138759	3.02789	-2.01463	0.0474196	0.95825	-5.14565
20_66	0.00182408	3.03381	0.236514	0.813659	0.979178	-7.10823
20_67	0.00678982	3.02994	0.902535	0.369575	0.963976	-6.72854
20_68	-0.00257901	3.03228	-0.329853	0.742403	0.972314	-7.08165
20_69	-0.000624827	3.03546	-0.0761017	0.939535	0.994933	-7.13346
20_70	-0.000168575	3.03385	-0.0202178	0.983922	0.999832	-7.13617
20_71	-0.00118182	3.02399	-0.170736	0.864877	0.981658	-7.1217
20_72	5.4728e-05	3.02685	0.00703771	0.994403	0.999832	-7.13635
20_73	-0.00803063	3.02554	-1.18732	0.238734	0.963976	-6.43325
20_74	0.00329271	3.02885	0.460677	0.646323	0.963976	-7.02971
20_75	0.00261166	3.02789	0.337748	0.736468	0.970438	-7.079
20_76	0.00277054	3.02958	0.379849	0.705098	0.968806	-7.06382
20_77	-0.00028731	3.02531	-0.0421052	0.966523	0.999832	-7.13548
20_78	-0.00394718	3.03253	-0.523569	0.602075	0.963976	-6.99865
20_79	0.000321738	3.02746	0.0434966	0.965418	0.999832	-7.13542
20_80	0.00200641	3.03339	0.277339	0.78226	0.97691	-7.09768
20_81	-0.0010522	3.03501	-0.124119	0.901543	0.989933	-7.12862
20_82	-0.00649931	3.0273	-0.888438	0.37706	0.963976	-6.74112
20_83	0.0237618	3.03084	3.33525	0.00131098	0.95825	-1.90751
20_84	-0.00329554	3.02885	-0.430158	0.668277	0.965719	-7.04335
20_85	0.0107807	3.02868	1.44674	0.15201	0.963976	-6.09698
20_86	-0.00595411	3.02634	-0.795851	0.428554	0.963976	-6.81889
20_87	0.0131976	3.02862	1.8859	0.0630627	0.963976	-5.38644
20_88	-0.00703148	3.02558	-0.964448	0.337827	0.963976	-6.67101
20_89	-0.00115912	3.03123	-0.164473	0.869788	0.982242	-7.12276
20_90	-0.00676487	3.03076	-0.838941	0.404088	0.963976	-6.78374
21_22	0.00120686	3.03704	0.150582	0.880697	0.985562	-7.12496
21_23	0.0099877	3.04243	1.23134	0.221928	0.963976	-6.38067
21_24	0.00568607	3.03903	0.68521	0.49526	0.963976	-6.90078
21_25	0.0100731	3.03487	1.24658	0.216315	0.963976	-6.36204
21_26	0.0132033	3.04163	1.44019	0.15385	0.963976	-6.10625
21_27	0.00746232	3.03294	0.96303	0.338534	0.963976	-6.67237
21_28	0.0035054	3.0425	0.39642	0.692887	0.968806	-7.05736
21_29	0.00889029	3.03783	1.07889	0.28399	0.963976	-6.5549
21_30	0.00772256	3.03429	1.09528	0.276794	0.963976	-6.53724
21_31	0.00414573	3.04912	0.462047	0.645345	0.963976	-7.02907
21_32	0.00204046	3.04545	0.23705	0.813245	0.979178	-7.1081
21_33	0.0082736	3.0404	0.963017	0.33854	0.963976	-6.67239
21_34	0.0119419	3.03825	1.48658	0.141191	0.963976	-6.03976
21_35	0.00474893	3.03995	0.581269	0.562749	0.963976	-6.96669
21_36	0.0117686	3.03917	1.39549	0.166861	0.963976	-6.16842
21_37	0.0134327	3.04553	1.60839	0.111825	0.963976	-5.85576
21_38	-0.00285692	3.03756	-0.378565	0.706048	0.968806	-7.06431
21_39	0.00147265	3.04053	0.158842	0.874207	0.983344	-7.12368
21_40	-0.0111087	3.04111	-1.45717	0.149118	0.963976	-6.08215
21_41	0.00754074	3.03921	0.985556	0.327424	0.963976	-6.65055
21_42	0.00456214	3.0363	0.585842	0.559687	0.963976	-6.96401
21_43	-0.00658017	3.04398	-0.780846	0.437277	0.963976	-6.8307
21_44	0.0093589	3.04653	0.920102	0.36038	0.963976	-6.7126
21_45	-0.0103694	3.0392	-1.20843	0.230563	0.963976	-6.40827
21_46	-0.000271535	3.03439	-0.0308897	0.975437	0.999832	-7.13589
21_47	0.00443338	3.03643	0.598446	0.551291	0.963976	-6.95653
21_48	0.00310915	3.03738	0.361926	0.718395	0.969905	-7.0705
21_49	-0.00804121	3.03795	-0.998919	0.320949	0.963976	-6.63737
21_50	-0.00441136	3.03922	-0.54686	0.586049	0.963976	-6.98615
21_51	0.00505435	3.04092	0.633849	0.52805	0.963976	-6.93468
21_52	-0.00808132	3.04111	-1.09287	0.277843	0.963976	-6.53985
21_53	-0.00179673	3.0396	-0.201891	0.840532	0.980799	-7.11586
21_54	0.0127691	3.04567	1.43741	0.154636	0.963976	-6.11018
21_55	0.000902558	3.03769	0.117981	0.906389	0.990322	-7.12937
21_56	-0.00874334	3.04155	-1.06852	0.288608	0.963976	-6.56594
21_57	-0.00758707	3.03916	-0.836901	0.405227	0.963976	-6.78544
21_58	-0.0039578	3.03714	-0.565526	0.573353	0.963976	-6.97574
21_59	-0.0229528	3.02911	-3.06707	0.00297825	0.95825	-2.66984
21_60	0.00520087	3.03778	0.676719	0.500603	0.963976	-6.90656
21_61	0.000109275	3.03985	0.0136343	0.989157	0.999832	-7.13628
21_62	-0.00770402	3.03716	-0.955474	0.342315	0.963976	-6.67958
21_63	-0.00597841	3.02994	-0.840136	0.403422	0.963976	-6.78274
21_64	-0.0118832	3.03472	-1.45183	0.150594	0.963976	-6.08976
21_65	-0.0114788	3.03581	-1.42908	0.157007	0.963976	-6.12187
21_66	0.0115391	3.03793	1.46671	0.146508	0.963976	-6.06848
21_67	0.000193899	3.03898	0.0243728	0.980618	0.999832	-7.13608
21_68	-0.012935	3.04037	-1.52012	0.132557	0.963976	-5.99045
21_69	0.0084898	3.0442	0.964475	0.337814	0.963976	-6.67099
21_70	-0.0038069	3.03929	-0.455393	0.650102	0.963976	-7.03213
21_71	-0.00934971	3.04088	-1.20109	0.23338	0.963976	-6.417
21_72	-0.00428519	3.04081	-0.495797	0.621444	0.963976	-7.01285
21_73	0.00189011	3.04556	0.239607	0.811269	0.979178	-7.10749
21_74	-0.00303717	3.03885	-0.374626	0.708964	0.968806	-7.0658
21_75	-0.00200885	3.03918	-0.228163	0.820122	0.980799	-7.11018
21_76	0.0011112	3.03548	0.137298	0.891152	0.988361	-7.12689
21_77	0.0139886	3.05027	1.54746	0.125835	0.963976	-5.9495
21_78	-0.0043869	3.03754	-0.500299	0.618285	0.963976	-7.0106
21_79	-0.00899152	3.03976	-1.07773	0.284504	0.963976	-6.55614
21_80	0.000982186	3.03541	0.112543	0.910685	0.990768	-7.13
21_81	0.00337992	3.0487	0.325654	0.745565	0.973295	-7.08303
21_82	0.00283784	3.04017	0.329849	0.742406	0.972314	-7.08165
21_83	-0.00238001	3.04179	-0.286494	0.775266	0.974674	-7.09508
21_84	-0.00230165	3.04253	-0.2712	0.78696	0.977295	-7.09937
21_85	0.00278286	3.03606	0.336046	0.737746	0.971007	-7.07958
21_86	0.0129183	3.03677	1.55065	0.125067	0.963976	-5.94467
21_87	0.00157723	3.038	0.181023	0.856823	0.980799	-7.11988
21_88	0.00777356	3.03744	0.930206	0.355158	0.963976	-6.70329
21_89	0.00114476	3.04085	0.14108	0.888173	0.987897	-7.12636
21_90	-0.0033747	3.04111	-0.440975	0.660461	0.963978	-7.03862
22_23	0.0102318	3.03454	1.2535	0.213798	0.963976	-6.35349
22_24	0.00522323	3.03331	0.668243	0.505968	0.963976	-6.91227
22_25	0.000489611	3.03652	0.0593475	0.952828	0.997265	-7.1346
22_26	-0.00276568	3.04334	-0.326322	0.745062	0.973295	-7.08281
22_27	0.00320171	3.04128	0.368655	0.713392	0.969905	-7.06803
22_28	-0.000216755	3.04537	-0.0259233	0.979385	0.999832	-7.13604
22_29	-0.00418993	3.03065	-0.553267	0.581677	0.963976	-6.98261
22_30	-0.00861136	3.0358	-1.10753	0.271497	0.963976	-6.52386
22_31	0.00767014	3.03063	1.0489	0.297492	0.963976	-6.58655
22_32	-0.00471346	3.02987	-0.590627	0.556492	0.963976	-6.96119
22_33	0.00465286	3.03735	0.611886	0.542408	0.963976	-6.94839
22_34	0.00074173	3.02827	0.103729	0.917653	0.990768	-7.13096
22_35	-0.00631806	3.03959	-0.846809	0.399714	0.963976	-6.77712
22_36	-0.00102139	3.03769	-0.133043	0.894505	0.988858	-7.12747
22_37	0.00616324	3.04184	0.792659	0.430401	0.963976	-6.82142
22_38	0.00195552	3.04123	0.245726	0.806545	0.979178	-7.106
22_39	-0.00612833	3.0436	-0.757802	0.450872	0.963976	-6.84841
22_40	0.0096383	3.04788	1.0543	0.295026	0.963976	-6.58091
22_41	-0.00283733	3.04028	-0.357719	0.721528	0.969905	-7.07202
22_42	0.00356528	3.0441	0.426587	0.670865	0.965743	-7.04489
22_43	0.00377551	3.04041	0.454852	0.65049	0.963976	-7.03238
22_44	0.0144303	3.04646	1.45352	0.150124	0.963976	-6.08734
22_45	-0.00219849	3.03579	-0.271189	0.786968	0.977295	-7.09938
22_46	-0.00717641	3.03427	-0.86662	0.388831	0.963976	-6.7602
22_47	-0.00128027	3.02987	-0.181427	0.856507	0.980799	-7.11981
22_48	-0.00411737	3.04022	-0.489228	0.626065	0.963976	-7.01609
22_49	0.0037536	3.03026	0.475244	0.635953	0.963976	-7.02286
22_50	-0.0033358	3.03467	-0.421765	0.674366	0.966656	-7.04694
22_51	-0.00202702	3.03743	-0.236523	0.813652	0.979178	-7.10823
22_52	-0.00431787	3.04859	-0.447015	0.656113	0.963976	-7.03593
22_53	0.00503082	3.03248	0.611279	0.542807	0.963976	-6.94876
22_54	-0.00397343	3.0451	-0.446016	0.656832	0.963976	-7.03638
22_55	-0.00275802	3.04022	-0.333432	0.739711	0.971007	-7.08046
22_56	0.00535185	3.04302	0.634034	0.527929	0.963976	-6.93457
22_57	0.00963756	3.03717	1.17864	0.242156	0.963976	-6.44341
22_58	-0.00924337	3.03267	-1.30415	0.19605	0.963976	-6.28965
22_59	-0.0135549	3.02718	-1.8723	0.0649449	0.963976	-5.41103
22_60	-0.00951882	3.03217	-1.20872	0.230453	0.963976	-6.40792
22_61	0.00343378	3.03269	0.484563	0.629356	0.963976	-7.01837
22_62	-0.00642273	3.03972	-0.815504	0.417288	0.963976	-6.80308
22_63	-0.00287513	3.02841	-0.37701	0.707198	0.968806	-7.0649
22_64	-0.00659734	3.0369	-0.857384	0.393882	0.963976	-6.76814
22_65	0.00862387	3.02992	1.20204	0.233015	0.963976	-6.41587
22_66	-0.0138424	3.03981	-1.77149	0.0804189	0.963976	-5.58826
22_67	0.00577936	3.03169	0.754931	0.452583	0.963976	-6.85058
22_68	-0.00249132	3.03486	-0.334386	0.738994	0.971007	-7.08014
22_69	0.00876858	3.03792	1.07736	0.284669	0.963976	-6.55653
22_70	-0.00636942	3.04073	-0.740131	0.461461	0.963976	-6.86164
22_71	-0.00485009	3.03079	-0.639485	0.524397	0.963976	-6.93109
22_72	0.000421623	3.03363	0.0544124	0.956747	0.997265	-7.13488
22_73	0.000396952	3.03398	0.0559544	0.955522	0.997265	-7.1348
22_74	-0.00305948	3.03507	-0.369449	0.712802	0.969905	-7.06774
22_75	-0.001451	3.04685	-0.162156	0.871606	0.982489	-7.12314
22_76	-0.01765	3.04825	-2.02481	0.0463385	0.95825	-5.12599
22_77	0.00651784	3.03923	0.79581	0.428578	0.963976	-6.81892
22_78	-0.0090255	3.04074	-1.08077	0.283156	0.963976	-6.55288
22_79	0.00935679	3.04658	0.960515	0.339789	0.963976	-6.67478
22_80	-0.0215004	3.04529	-2.3016	0.0240504	0.95825	-4.55798
22_81	-6.2237e-05	3.04051	-0.00634128	0.994957	0.999832	-7.13635
22_82	-0.00374183	3.04675	-0.462225	0.645217	0.963976	-7.02899
22_83	-0.00377831	3.03658	-0.485677	0.628569	0.963976	-7.01783
22_84	-0.00364556	3.03669	-0.46635	0.642276	0.963976	-7.02707
22_85	-0.00751241	3.0285	-0.983351	0.328501	0.963976	-6.65271
22_86	-0.00139503	3.03591	-0.168345	0.866752	0.981658	-7.12211
22_87	-0.00750544	3.03055	-0.988636	0.325924	0.963976	-6.64753
22_88	-0.0119907	3.04092	-1.48497	0.141617	0.963976	-6.04211
22_89	-0.00964014	3.03093	-1.28781	0.201651	0.963976	-6.31051
22_90	0.000121619	3.03269	0.0149283	0.988128	0.999832	-7.13626
23_24	0.00385022	3.04773	0.390275	0.697406	0.968806	-7.05979
23_25	0.00933832	3.04788	0.96892	0.335605	0.963976	-6.66671
23_26	0.000711907	3.04596	0.0709869	0.943591	0.996068	-7.13384
23_27	-0.00454505	3.04503	-0.496833	0.620716	0.963976	-7.01233
23_28	-0.00386188	3.03698	-0.425381	0.67174	0.966004	-7.04541
23_29	0.00274522	3.03831	0.313157	0.755004	0.974674	-7.08705
23_30	-0.00327367	3.03454	-0.381046	0.704214	0.968806	-7.06336
23_31	0.018019	3.04134	1.95262	0.0544826	0.961931	-5.26343
23_32	-0.0016437	3.04879	-0.180025	0.857604	0.980799	-7.12007
23_33	-0.00151025	3.03637	-0.184565	0.854053	0.980799	-7.11923
23_34	-0.00992545	3.03564	-1.16585	0.247259	0.963976	-6.45824
23_35	0.0128219	3.03914	1.557	0.123553	0.963976	-5.93505
23_36	0.014536	3.04214	1.85709	0.0671049	0.963976	-5.43834
23_37	0.0103436	3.03391	1.21619	0.227611	0.963976	-6.39897
23_38	0.00797958	3.03952	0.97759	0.331325	0.963976	-6.65832
23_39	0.018982	3.0362	2.51473	0.0139877	0.95825	-4.07764
23_40	-0.00525099	3.03781	-0.647177	0.519433	0.963976	-6.92614
23_41	0.0177869	3.03418	2.47134	0.0156595	0.95825	-4.17839
23_42	-0.00204681	3.03316	-0.283643	0.777442	0.974674	-7.0959
23_43	0.00361777	3.02585	0.49179	0.62426	0.963976	-7.01483
23_44	0.00160243	3.02879	0.195146	0.845791	0.980799	-7.11721
23_45	-0.00631371	3.02575	-0.934038	0.353191	0.963976	-6.69974
23_46	0.00705233	3.03091	1.03012	0.306166	0.963976	-6.60593
23_47	-0.000773788	3.03041	-0.107952	0.914313	0.990768	-7.13051
23_48	-0.00713482	3.03373	-0.835638	0.405933	0.963976	-6.7865
23_49	0.00654569	3.0275	0.949632	0.345257	0.963976	-6.68512
23_50	0.00696301	3.02575	1.05293	0.295652	0.963976	-6.58235
23_51	0.0141396	3.02991	2.05385	0.0433695	0.95825	-5.06943
23_52	-0.000203064	3.02953	-0.0276263	0.978031	0.999832	-7.13599
23_53	-0.00620961	3.03354	-0.85251	0.396563	0.963976	-6.77229
23_54	-0.0159924	3.03584	-2.0493	0.0438237	0.95825	-5.07834
23_55	0.0136265	3.03975	1.7469	0.0846245	0.963976	-5.63012
23_56	-0.00564854	3.0303	-0.762697	0.447964	0.963976	-6.84469
23_57	0.00795614	3.03296	1.08278	0.282271	0.963976	-6.55073
23_58	-0.0132827	3.03411	-1.61576	0.110218	0.963976	-5.84418
23_59	0.00752152	3.03211	0.983804	0.32828	0.963976	-6.65227
23_60	0.00501071	3.03608	0.65007	0.517573	0.963976	-6.92426
23_61	0.0135039	3.02668	1.84715	0.0685499	0.963976	-5.45609
23_62	0.00489102	3.03692	0.582258	0.562087	0.963976	-6.96611
23_63	0.00136668	3.02745	0.189708	0.850035	0.980799	-7.11826
23_64	-0.000153135	3.03217	-0.0190695	0.984835	0.999832	-7.13619
23_65	0.00376461	3.034	0.458333	0.647998	0.963976	-7.03079
23_66	0.0125748	3.02948	1.70574	0.0920697	0.963976	-5.69897
23_67	0.0125924	3.03662	1.64131	0.104794	0.963976	-5.8037
23_68	-0.000500567	3.03582	-0.0549422	0.956326	0.997265	-7.13486
23_69	0.00412399	3.03807	0.521303	0.603645	0.963976	-6.99983
23_70	-0.00172212	3.04008	-0.205245	0.83792	0.980799	-7.11518
23_71	-0.00672374	3.02934	-0.935399	0.352494	0.963976	-6.69847
23_72	0.00709308	3.03848	0.919166	0.360866	0.963976	-6.71345
23_73	-0.000112726	3.03174	-0.0136441	0.989149	0.999832	-7.13628
23_74	-0.000627014	3.03559	-0.0807729	0.935831	0.99461	-7.13309
23_75	0.00913999	3.03477	1.2191	0.226512	0.963976	-6.39548
23_76	-0.00446966	3.03438	-0.649123	0.518182	0.963976	-6.92487
23_77	0.0109633	3.03238	1.44454	0.152626	0.963976	-6.1001
23_78	-3.06023e-05	3.03418	-0.0039365	0.996869	0.999832	-7.13637
23_79	0.00758317	3.03136	0.988886	0.325802	0.963976	-6.64728
23_80	-0.00307034	3.03356	-0.378224	0.7063	0.968806	-7.06444
23_81	0.00765829	3.03955	0.908	0.366699	0.963976	-6.72361
23_82	-0.00627009	3.04023	-0.756793	0.451473	0.963976	-6.84917
23_83	0.0122017	3.03685	1.47171	0.145157	0.963976	-6.06129
23_84	0.010072	3.03796	1.17164	0.244937	0.963976	-6.45154
23_85	0.00970235	3.03764	1.12635	0.263502	0.963976	-6.50304
23_86	0.00469981	3.03412	0.527978	0.599026	0.963976	-6.99632
23_87	0.0154365	3.03769	1.82946	0.071184	0.963976	-5.48744
23_88	0.0100615	3.03498	1.13229	0.261009	0.963976	-6.49639
23_89	0.00423093	3.03947	0.461308	0.645872	0.963976	-7.02941
23_90	0.0123754	3.03637	1.51559	0.133698	0.963976	-5.99717
24_25	0.00214908	3.04663	0.20063	0.841515	0.980799	-7.11612
24_26	0.0136352	3.04878	1.32699	0.188416	0.963976	-6.26007
24_27	-0.000704885	3.04766	-0.0722628	0.942579	0.995787	-7.13375
24_28	-0.00820228	3.03906	-0.919364	0.360764	0.963976	-6.71327
24_29	-0.0130918	3.0317	-1.5753	0.119269	0.963976	-5.90709
24_30	-0.00493248	3.03454	-0.627528	0.532162	0.963976	-6.93868
24_31	0.00646205	3.04128	0.654522	0.514717	0.963976	-6.92135
24_32	7.42085e-05	3.04938	0.00830604	0.993394	0.999832	-7.13634
24_33	-0.0155993	3.03925	-1.72544	0.088442	0.963976	-5.66621
24_34	-0.00662424	3.03785	-0.755034	0.452522	0.963976	-6.8505
24_35	0.000491685	3.03124	0.0627315	0.950142	0.997265	-7.13439
24_36	0.00113144	3.02721	0.148749	0.882139	0.985796	-7.12524
24_37	-0.00312866	3.03273	-0.447201	0.65598	0.963976	-7.03585
24_38	-0.00968665	3.03685	-1.15601	0.251234	0.963976	-6.46953
24_39	0.00956168	3.03632	1.27701	0.205419	0.963976	-6.32416
24_40	-0.0105917	3.03563	-1.24575	0.216618	0.963976	-6.36306
24_41	0.0152815	3.03287	2.02782	0.0460223	0.95825	-5.12015
24_42	0.00368884	3.0405	0.463182	0.644535	0.963976	-7.02854
24_43	0.00429788	3.02915	0.56739	0.572092	0.963976	-6.97468
24_44	0.00220175	3.03297	0.294227	0.769373	0.974674	-7.09283
24_45	-0.0089765	3.03143	-1.20221	0.232948	0.963976	-6.41567
24_46	0.00660004	3.02779	1.01538	0.313091	0.963976	-6.6209
24_47	-0.00310697	3.0273	-0.460664	0.646332	0.963976	-7.02971
24_48	-0.0111625	3.03598	-1.48553	0.141468	0.963976	-6.04129
24_49	-0.000320798	3.03447	-0.0430532	0.96577	0.999832	-7.13544
24_50	-0.0053927	3.02912	-0.752706	0.453911	0.963976	-6.85225
24_51	-0.00612196	3.03114	-0.842083	0.402338	0.963976	-6.7811
24_52	-0.00729407	3.02847	-1.04289	0.300249	0.963976	-6.59279
24_53	-0.00827856	3.03209	-1.1018	0.273964	0.963976	-6.53013
24_54	-0.0136197	3.04355	-1.61409	0.11058	0.963976	-5.84681
24_55	-0.00834025	3.03669	-1.11263	0.269315	0.963976	-6.51826
24_56	-0.00126546	3.02982	-0.172637	0.863387	0.981432	-7.12138
24_57	0.0103725	3.03171	1.36824	0.175199	0.963976	-6.20541
24_58	-0.00552437	3.04046	-0.700342	0.485815	0.963976	-6.89029
24_59	0.000985068	3.029	0.12517	0.900714	0.989933	-7.12849
24_60	0.00705332	3.0313	0.904135	0.368731	0.963976	-6.7271
24_61	0.000666246	3.02561	0.0951582	0.924435	0.991683	-7.13182
24_62	0.00482842	3.03329	0.610943	0.543029	0.963976	-6.94896
24_63	0.0115541	3.03158	1.5229	0.131863	0.963976	-5.98633
24_64	-0.0129105	3.03163	-1.68469	0.0960806	0.963976	-5.73361
24_65	-0.00167678	3.03614	-0.226015	0.821786	0.980799	-7.11067
24_66	0.00179359	3.0304	0.255526	0.798996	0.978849	-7.10352
24_67	-0.00411199	3.03245	-0.55665	0.579374	0.963976	-6.98073
24_68	-0.0042435	3.02669	-0.571909	0.569042	0.963976	-6.9721
24_69	0.00294849	3.0393	0.373534	0.709773	0.968806	-7.06621
24_70	-0.012251	3.03681	-1.52157	0.132195	0.963976	-5.9883
24_71	-0.0161662	3.02918	-2.01676	0.0471911	0.95825	-5.14153
24_72	-0.010227	3.03208	-1.4197	0.159714	0.963976	-6.13498
24_73	-0.00176359	3.02997	-0.224287	0.823125	0.980799	-7.11106
24_74	-0.00557334	3.0348	-0.747094	0.457272	0.963976	-6.85646
24_75	0.00878676	3.03676	1.1249	0.26411	0.963976	-6.50465
24_76	-0.0058743	3.03734	-0.672363	0.503356	0.963976	-6.9095
24_77	0.000557954	3.02654	0.0762585	0.93941	0.994933	-7.13345
24_78	-0.00531187	3.02805	-0.75651	0.451641	0.963976	-6.84939
24_79	0.0129858	3.03583	1.73196	0.0872672	0.963976	-5.65528
24_80	-0.00679561	3.03716	-0.751327	0.454736	0.963976	-6.85329
24_81	0.00338454	3.03173	0.431814	0.667078	0.965627	-7.04264
24_82	-0.0189989	3.04148	-2.22372	0.0290855	0.95825	-4.72429
24_83	-0.00725587	3.03102	-0.897455	0.372261	0.963976	-6.7331
24_84	0.0060504	3.03302	0.732567	0.466037	0.963976	-6.8672
24_85	-0.0151935	3.02972	-1.96933	0.0524966	0.961931	-5.23202
24_86	-0.00565385	3.03218	-0.723855	0.471338	0.963976	-6.87355
24_87	-0.0130497	3.0317	-1.68054	0.0968874	0.963976	-5.74038
24_88	-0.00695406	3.03476	-0.890654	0.375877	0.963976	-6.73915
24_89	-0.010729	3.03505	-1.30799	0.194751	0.963976	-6.28472
24_90	0.000821727	3.03842	0.110189	0.912545	0.990768	-7.13026
25_26	-0.00159303	3.03833	-0.191002	0.849024	0.980799	-7.11802
25_27	0.01078	3.05067	1.17082	0.245266	0.963976	-6.45249
25_28	0.0113998	3.04266	1.26766	0.208723	0.963976	-6.3359
25_29	-0.00541905	3.03427	-0.737635	0.462968	0.963976	-6.86348
25_30	0.0113804	3.03483	1.43794	0.154484	0.963976	-6.10941
25_31	0.0166673	3.05787	1.53631	0.128543	0.963976	-5.96628
25_32	-0.00167222	3.04716	-0.182522	0.85565	0.980799	-7.11961
25_33	-0.00197356	3.03696	-0.240439	0.810626	0.979178	-7.10729
25_34	-0.00671563	3.03273	-0.882852	0.380052	0.963976	-6.74605
25_35	0.00879297	3.03134	1.15431	0.251927	0.963976	-6.47148
25_36	0.00648105	3.03154	0.816369	0.416797	0.963976	-6.80238
25_37	0.00627031	3.034	0.755339	0.45234	0.963976	-6.85027
25_38	-0.00836141	3.0373	-1.10511	0.272537	0.963976	-6.52651
25_39	0.00384037	3.03866	0.450359	0.653712	0.963976	-7.03442
25_40	-0.00446549	3.04135	-0.510446	0.611193	0.963976	-7.00545
25_41	0.00797005	3.03735	0.967333	0.336393	0.963976	-6.66824
25_42	-0.00428094	3.04275	-0.526407	0.600112	0.963976	-6.99715
25_43	0.00741746	3.04137	0.893225	0.374508	0.963976	-6.73687
25_44	0.00791436	3.03954	0.931269	0.354612	0.963976	-6.70231
25_45	0.00512936	3.03175	0.641589	0.523037	0.963976	-6.92974
25_46	0.0105313	3.03288	1.28868	0.20135	0.963976	-6.30941
25_47	0.0136335	3.03443	1.90115	0.0610067	0.961931	-5.35866
25_48	-0.00144799	3.03794	-0.180029	0.8576	0.980799	-7.12006
25_49	0.010745	3.0347	1.4313	0.156372	0.963976	-6.11876
25_50	0.00106293	3.03417	0.136621	0.891686	0.988431	-7.12698
25_51	0.00817941	3.03484	1.08483	0.281368	0.963976	-6.54853
25_52	0.0033613	3.0391	0.402688	0.688289	0.968806	-7.05484
25_53	0.00312891	3.03397	0.37635	0.707687	0.968806	-7.06515
25_54	-0.00678784	3.03892	-0.805384	0.423067	0.963976	-6.81127
25_55	-0.001588	3.03695	-0.195258	0.845703	0.980799	-7.11719
25_56	-0.00740449	3.03354	-1.00874	0.316245	0.963976	-6.62758
25_57	-0.00297657	3.0354	-0.359867	0.719927	0.969905	-7.07125
25_58	-0.0010806	3.0338	-0.152154	0.879461	0.985243	-7.12472
25_59	0.0024721	3.02751	0.360165	0.719705	0.969905	-7.07114
25_60	0.0129361	3.03186	1.654	0.10218	0.963976	-5.78336
25_61	-0.00375931	3.03374	-0.492015	0.624102	0.963976	-7.01472
25_62	0.00289036	3.03398	0.338767	0.735704	0.970438	-7.07865
25_63	-0.00973943	3.03239	-1.24093	0.218382	0.963976	-6.36896
25_64	0.00325727	3.03114	0.396959	0.692491	0.968806	-7.05714
25_65	0.00838539	3.03372	1.15172	0.252985	0.963976	-6.47444
25_66	0.00613088	3.03055	0.779432	0.438104	0.963976	-6.8318
25_67	0.0102154	3.02709	1.40961	0.162664	0.963976	-6.14899
25_68	-0.00162196	3.0313	-0.21892	0.827289	0.980799	-7.11226
25_69	0.00855523	3.03666	0.957188	0.341455	0.963976	-6.67795
25_70	-0.00278629	3.03655	-0.374725	0.70889	0.968806	-7.06576
25_71	-0.000532105	3.04621	-0.0594107	0.952778	0.997265	-7.1346
25_72	0.00759994	3.03101	1.05526	0.29459	0.963976	-6.5799
25_73	0.00343153	3.04557	0.378737	0.705921	0.968806	-7.06424
25_74	-0.00309828	3.02986	-0.440271	0.660968	0.963978	-7.03893
25_75	0.0059625	3.03812	0.788898	0.432583	0.963976	-6.82439
25_76	-0.0120544	3.03382	-1.57245	0.119929	0.963976	-5.91147
25_77	-0.00140424	3.04362	-0.150698	0.880606	0.985562	-7.12495
25_78	-0.000751543	3.02826	-0.10905	0.913446	0.990768	-7.13039
25_79	0.00625739	3.04808	0.724822	0.470748	0.963976	-6.87285
25_80	-0.016188	3.04111	-2.03219	0.0455679	0.95825	-5.11169
25_81	0.00216476	3.03952	0.243612	0.808176	0.979178	-7.10652
25_82	-0.0137302	3.03475	-1.7692	0.0808033	0.963976	-5.59219
25_83	0.00192809	3.03515	0.230049	0.818661	0.980799	-7.10975
25_84	0.00974253	3.03227	1.30541	0.195624	0.963976	-6.28804
25_85	-0.00580753	3.02766	-0.819559	0.414986	0.963976	-6.79977
25_86	0.0197522	3.03112	2.52027	0.0137861	0.95825	-4.06466
25_87	0.000522542	3.02701	0.0692444	0.944974	0.996189	-7.13396
25_88	0.00549441	3.03665	0.665713	0.507575	0.963976	-6.91396
25_89	0.00154254	3.03401	0.185838	0.853058	0.980799	-7.119
25_90	0.0116427	3.03877	1.30493	0.195787	0.963976	-6.28866
26_27	0.000253884	3.04565	0.0244126	0.980586	0.999832	-7.13607
26_28	0.00179361	3.04369	0.191006	0.849021	0.980799	-7.11802
26_29	0.00570712	3.03291	0.704004	0.483545	0.963976	-6.88772
26_30	0.00826542	3.03647	0.954869	0.342619	0.963976	-6.68016
26_31	-0.00537007	3.04855	-0.530048	0.597597	0.963976	-6.99522
26_32	-0.0057818	3.05078	-0.607424	0.545349	0.963976	-6.95111
26_33	-0.00451874	3.03758	-0.565185	0.573584	0.963976	-6.97593
26_34	-0.00174984	3.03209	-0.218155	0.827883	0.980799	-7.11243
26_35	0.00739865	3.03566	0.929013	0.355772	0.963976	-6.70439
26_36	0.011847	3.03625	1.5381	0.128105	0.963976	-5.96359
26_37	0.00094348	3.03446	0.123464	0.90206	0.989933	-7.1287
26_38	0.00203057	3.04641	0.252917	0.801003	0.97895	-7.10419
26_39	-0.00446335	3.03794	-0.560378	0.576842	0.963976	-6.97864
26_40	0.0137923	3.04894	1.64326	0.104388	0.963976	-5.80058
26_41	0.0122021	3.04179	1.504	0.136653	0.963976	-6.01428
26_42	-0.00581245	3.04627	-0.737501	0.463049	0.963976	-6.86358
26_43	0.00862018	3.03845	1.01047	0.315419	0.963976	-6.62584
26_44	0.0169048	3.04046	1.93294	0.0569033	0.961931	-5.30011
26_45	0.00894924	3.03795	1.11108	0.269975	0.963976	-6.51996
26_46	0.00765443	3.03297	0.908463	0.366456	0.963976	-6.72319
26_47	0.00492912	3.03347	0.680861	0.497993	0.963976	-6.90375
26_48	-0.00257108	3.03887	-0.303252	0.762512	0.974674	-7.09012
26_49	0.0113764	3.03712	1.40588	0.163764	0.963976	-6.15413
26_50	-0.00273865	3.03554	-0.341674	0.733523	0.969905	-7.07766
26_51	0.00696683	3.03213	0.927789	0.356403	0.963976	-6.70553
26_52	0.00233148	3.03937	0.27135	0.786845	0.977295	-7.09933
26_53	0.0111581	3.03003	1.56346	0.122027	0.963976	-5.92521
26_54	-0.0041712	3.04173	-0.49502	0.62199	0.963976	-7.01323
26_55	-0.00431624	3.03114	-0.558759	0.577941	0.963976	-6.97955
26_56	-0.00163632	3.0397	-0.201593	0.840764	0.980799	-7.11592
26_57	0.0045574	3.03493	0.595263	0.553406	0.963976	-6.95844
26_58	-0.00766861	3.0281	-1.09971	0.274869	0.963976	-6.53241
26_59	-0.00616117	3.02561	-1.00567	0.317712	0.963976	-6.63065
26_60	0.0119297	3.03692	1.51469	0.133926	0.963976	-5.9985
26_61	-0.00189055	3.02934	-0.248006	0.804787	0.979178	-7.10543
26_62	-0.000157686	3.03565	-0.0185641	0.985237	0.999832	-7.1362
26_63	-0.00811834	3.0316	-1.08363	0.281895	0.963976	-6.54981
26_64	-0.00403734	3.03275	-0.54315	0.588589	0.963976	-6.98817
26_65	0.0053644	3.03122	0.699119	0.486575	0.963976	-6.89115
26_66	0.00797517	3.03461	1.07995	0.283519	0.963976	-6.55376
26_67	0.0122973	3.02861	1.75687	0.0828977	0.963976	-5.61321
26_68	0.00868528	3.03731	1.10275	0.273553	0.963976	-6.52909
26_69	0.00528243	3.03173	0.700772	0.485548	0.963976	-6.88999
26_70	0.00423949	3.04112	0.555714	0.58001	0.963976	-6.98125
26_71	-0.00245309	3.03883	-0.291717	0.771284	0.974674	-7.09357
26_72	0.00709096	3.03242	0.939898	0.350196	0.963976	-6.69427
26_73	-0.00705813	3.03739	-0.829091	0.409604	0.963976	-6.79193
26_74	0.00535376	3.03188	0.695946	0.488549	0.963976	-6.89336
26_75	0.00651055	3.0416	0.801027	0.42557	0.963976	-6.81476
26_76	-0.0175152	3.03843	-2.28589	0.0249991	0.95825	-4.59193
26_77	-0.00473622	3.04085	-0.509059	0.61216	0.963976	-7.00616
26_78	0.00522201	3.0326	0.732724	0.465941	0.963976	-6.86709
26_79	0.00313414	3.05085	0.351668	0.726044	0.969905	-7.07418
26_80	-0.0194756	3.04377	-2.42842	0.017487	0.95825	-4.27655
26_81	-0.0109223	3.03949	-1.18967	0.237815	0.963976	-6.43049
26_82	-0.00318447	3.03949	-0.406217	0.685705	0.968806	-7.05341
26_83	0.00643265	3.03831	0.791803	0.430898	0.963976	-6.8221
26_84	0.00368404	3.03755	0.465512	0.642873	0.963976	-7.02746
26_85	0.0022546	3.02949	0.294382	0.769255	0.974674	-7.09278
26_86	0.0162134	3.03493	2.05914	0.0428472	0.95825	-5.05906
26_87	0.00534477	3.03125	0.69751	0.487575	0.963976	-6.89227
26_88	0.00427175	3.03985	0.509548	0.611819	0.963976	-7.00591
26_89	0.0150599	3.03499	1.75079	0.0839475	0.963976	-5.62353
26_90	0.00592673	3.03709	0.701286	0.485229	0.963976	-6.88963
27_28	-0.00236292	3.04512	-0.242114	0.809333	0.979178	-7.10688
27_29	-0.0128341	3.03682	-1.63308	0.106517	0.963976	-5.8168
27_30	0.00776567	3.03176	1.00332	0.318836	0.963976	-6.633
27_31	0.00883572	3.05441	0.841555	0.402631	0.963976	-6.78155
27_32	-0.0105658	3.04976	-1.10191	0.273917	0.963976	-6.53001
27_33	-0.00774621	3.04038	-0.899964	0.370933	0.963976	-6.73085
27_34	-0.00569133	3.03483	-0.685253	0.495233	0.963976	-6.90075
27_35	-0.00499264	3.03439	-0.650208	0.517485	0.963976	-6.92417
27_36	0.000620701	3.03587	0.0723623	0.9425	0.995787	-7.13374
27_37	0.0116353	3.04166	1.33222	0.1867	0.963976	-6.25323
27_38	-0.0104655	3.04516	-1.25418	0.213554	0.963976	-6.35266
27_39	-0.00478424	3.04093	-0.50769	0.613115	0.963976	-7.00686
27_40	-0.0129516	3.05614	-1.43205	0.156157	0.963976	-6.1177
27_41	-0.00192689	3.0416	-0.210449	0.83387	0.980799	-7.11409
27_42	-0.00031193	3.04635	-0.0366932	0.970824	0.999832	-7.1357
27_43	-0.0055482	3.0411	-0.630718	0.530084	0.963976	-6.93667
27_44	0.0091637	3.04236	1.01111	0.315114	0.963976	-6.62519
27_45	-0.000218846	3.03518	-0.0263492	0.979047	0.999832	-7.13602
27_46	-0.00156398	3.03076	-0.184001	0.854494	0.980799	-7.11934
27_47	0.00900155	3.03697	1.13659	0.259219	0.963976	-6.49157
27_48	-0.00680189	3.03782	-0.828714	0.409816	0.963976	-6.79224
27_49	0.00206456	3.03727	0.272328	0.786096	0.977295	-7.09906
27_50	0.00148017	3.03435	0.193516	0.847063	0.980799	-7.11753
27_51	0.00725892	3.03572	0.900315	0.370747	0.963976	-6.73053
27_52	-0.00392	3.04131	-0.457608	0.648517	0.963976	-7.03112
27_53	0.00835657	3.037	0.927663	0.356468	0.963976	-6.70564
27_54	-0.00767544	3.04043	-0.889617	0.37643	0.963976	-6.74007
27_55	0.0033401	3.03549	0.454651	0.650634	0.963976	-7.03247
27_56	-0.00814284	3.04187	-0.997381	0.32169	0.963976	-6.6389
27_57	-0.00444365	3.03594	-0.513464	0.60909	0.963976	-7.0039
27_58	-0.000672559	3.03172	-0.0918989	0.927016	0.991683	-7.13212
27_59	-0.0123391	3.02983	-1.66605	0.0997489	0.963976	-5.76393
27_60	0.00346544	3.03742	0.431425	0.66736	0.965627	-7.04281
27_61	-0.00156246	3.03578	-0.2144	0.830799	0.980799	-7.11324
27_62	-0.00468856	3.03295	-0.540362	0.5905	0.963976	-6.98969
27_63	-0.00978663	3.0334	-1.30195	0.196798	0.963976	-6.29248
27_64	-0.00287011	3.03298	-0.352835	0.725172	0.969905	-7.07377
27_65	-0.00354549	3.03674	-0.474819	0.636254	0.963976	-7.02306
27_66	0.0117106	3.03312	1.49543	0.138873	0.963976	-6.02686
27_67	0.00605053	3.03174	0.77705	0.4395	0.963976	-6.83365
27_68	-0.00827966	3.0356	-1.01741	0.312132	0.963976	-6.61886
27_69	0.00362087	3.03865	0.417739	0.677295	0.967738	-7.04864
27_70	-0.00405882	3.03753	-0.534226	0.594717	0.963976	-6.99299
27_71	-0.000397471	3.04773	-0.0453653	0.963933	0.999832	-7.13534
27_72	-0.002162	3.0351	-0.276448	0.782941	0.977151	-7.09793
27_73	0.00495556	3.04449	0.555877	0.579899	0.963976	-6.98116
27_74	-0.00662025	3.03344	-0.846592	0.399835	0.963976	-6.77731
27_75	0.000129259	3.04151	0.0144968	0.988471	0.999832	-7.13627
27_76	-0.0177455	3.03616	-2.4286	0.0174791	0.95825	-4.27615
27_77	-0.000521515	3.05035	-0.0563229	0.95523	0.997265	-7.13478
27_78	-0.00640947	3.03489	-0.776281	0.439951	0.963976	-6.83425
27_79	-0.00356346	3.05037	-0.383336	0.702522	0.968806	-7.06248
27_80	-0.0228016	3.04281	-2.81675	0.00615375	0.95825	-3.33598
27_81	-0.00280421	3.04694	-0.308921	0.758212	0.974674	-7.08837
27_82	-0.0120735	3.04015	-1.42006	0.159607	0.963976	-6.13447
27_83	-0.0042464	3.04167	-0.48034	0.632342	0.963976	-7.02042
27_84	0.00234283	3.03845	0.28941	0.773042	0.974674	-7.09424
27_85	-0.0124078	3.03356	-1.60179	0.113278	0.963976	-5.86606
27_86	0.0210166	3.03375	2.52814	0.0135045	0.95825	-4.0462
27_87	-0.00847893	3.0304	-1.05334	0.295464	0.963976	-6.58192
27_88	0.0111548	3.03691	1.23752	0.219636	0.963976	-6.37313
27_89	0.00243509	3.03934	0.283242	0.777748	0.974674	-7.09602
27_90	0.00328982	3.04474	0.355948	0.722848	0.969905	-7.07266
28_29	-0.00297155	3.03454	-0.371465	0.711307	0.969634	-7.06699
28_30	0.000329573	3.03677	0.0409296	0.967457	0.999832	-7.13553
28_31	-2.98055e-06	3.0443	-0.000351971	0.99972	0.999832	-7.13637
28_32	-0.0181714	3.04499	-1.94851	0.0549812	0.961931	-5.27112
28_33	-0.012276	3.03504	-1.71361	0.0906063	0.963976	-5.68593
28_34	-0.013511	3.03027	-1.89301	0.0620973	0.963976	-5.37351
28_35	0.00221439	3.03158	0.298677	0.765988	0.974674	-7.0915
28_36	0.00143438	3.03987	0.176341	0.860487	0.980799	-7.12073
28_37	-3.0419e-05	3.03959	-0.00366654	0.997084	0.999832	-7.13637
28_38	-0.00603442	3.04796	-0.711272	0.479055	0.963976	-6.88257
28_39	-0.00741654	3.04557	-0.824152	0.412387	0.963976	-6.79601
28_40	0.0103232	3.05037	1.15411	0.252009	0.963976	-6.47171
28_41	0.000354873	3.04575	0.0410262	0.967381	0.999832	-7.13553
28_42	-0.0104494	3.04997	-1.26986	0.207941	0.963976	-6.33314
28_43	0.0112256	3.04128	1.40538	0.163912	0.963976	-6.15482
28_44	0.0112519	3.04476	1.08741	0.280231	0.963976	-6.54574
28_45	0.00144769	3.035	0.187741	0.851571	0.980799	-7.11864
28_46	-0.00940969	3.03073	-1.11591	0.267915	0.963976	-6.51463
28_47	0.00095465	3.03539	0.123639	0.901922	0.989933	-7.12868
28_48	-0.00358163	3.04256	-0.407143	0.685028	0.968806	-7.05303
28_49	0.00357379	3.02794	0.510083	0.611446	0.963976	-7.00564
28_50	-0.00988714	3.03901	-1.30964	0.194193	0.963976	-6.28258
28_51	0.00730851	3.03137	0.971405	0.334375	0.963976	-6.66432
28_52	-0.00567358	3.04618	-0.625069	0.533766	0.963976	-6.94022
28_53	0.00404687	3.02821	0.49139	0.624542	0.963976	-7.01503
28_54	-0.0138635	3.0454	-1.63102	0.106951	0.963976	-5.82007
28_55	0.00163578	3.0358	0.209087	0.83493	0.980799	-7.11438
28_56	-0.000150812	3.04236	-0.0175862	0.986014	0.999832	-7.13622
28_57	0.0018771	3.03805	0.250188	0.803105	0.979178	-7.10488
28_58	-0.00953241	3.03022	-1.32911	0.18772	0.963976	-6.25731
28_59	-0.00985613	3.02898	-1.5183	0.133016	0.963976	-5.99316
28_60	-0.00183875	3.03879	-0.226108	0.821714	0.980799	-7.11065
28_61	0.00767371	3.03208	1.07337	0.286442	0.963976	-6.56079
28_62	-0.00454465	3.0381	-0.511298	0.610599	0.963976	-7.00502
28_63	-0.00557145	3.03502	-0.662996	0.509304	0.963976	-6.91576
28_64	-0.00823202	3.03359	-1.0069	0.317124	0.963976	-6.62942
28_65	0.00550312	3.03207	0.742731	0.459894	0.963976	-6.85971
28_66	-0.00447898	3.04022	-0.559853	0.577198	0.963976	-6.97894
28_67	0.00394831	3.02695	0.544092	0.587943	0.963976	-6.98766
28_68	0.00579119	3.036	0.754728	0.452704	0.963976	-6.85073
28_69	0.00299468	3.03441	0.394411	0.694363	0.968806	-7.05816
28_70	-0.00699618	3.04141	-0.902538	0.369573	0.963976	-6.72854
28_71	-0.00371203	3.04222	-0.420727	0.675121	0.9667	-7.04738
28_72	-0.00175023	3.03619	-0.224789	0.822736	0.980799	-7.11095
28_73	5.39225e-05	3.0398	0.00608467	0.995161	0.999832	-7.13636
28_74	-0.002864	3.04034	-0.344294	0.731559	0.969905	-7.07676
28_75	0.00223773	3.04566	0.242203	0.809264	0.979178	-7.10686
28_76	-0.0205795	3.03989	-2.45059	0.0165203	0.95825	-4.22602
28_77	-0.00195607	3.04493	-0.207174	0.836418	0.980799	-7.11478
28_78	-0.00511117	3.03943	-0.604407	0.547342	0.963976	-6.95294
28_79	0.00129222	3.04829	0.137298	0.891152	0.988361	-7.12689
28_80	-0.0233445	3.0418	-2.70012	0.00851102	0.95825	-3.63063
28_81	0.00672557	3.04146	0.727673	0.469011	0.963976	-6.87078
28_82	-0.00251421	3.04284	-0.275048	0.784012	0.977295	-7.09832
28_83	0.00167073	3.04089	0.206722	0.83677	0.980799	-7.11487
28_84	0.00560585	3.04309	0.68686	0.494225	0.963976	-6.89964
28_85	-0.00719311	3.03354	-0.908063	0.366665	0.963976	-6.72356
28_86	0.00374369	3.03871	0.457861	0.648336	0.963976	-7.031
28_87	-0.00212437	3.03202	-0.250876	0.802576	0.979178	-7.10471
28_88	-0.00427122	3.04112	-0.517423	0.606338	0.963976	-7.00186
28_89	0.00693661	3.03962	0.746428	0.457672	0.963976	-6.85696
28_90	-0.00140953	3.04159	-0.17504	0.861506	0.980799	-7.12096
29_30	7.41445e-05	3.03099	0.0108792	0.991348	0.999832	-7.13631
29_31	-0.0019724	3.03821	-0.240037	0.810937	0.979178	-7.10739
29_32	-0.00772738	3.03847	-0.921228	0.359796	0.963976	-6.71157
29_33	-0.00187671	3.02887	-0.242462	0.809064	0.979178	-7.1068
29_34	0.00728113	3.03319	0.906175	0.367658	0.963976	-6.72526
29_35	-0.00453047	3.02885	-0.650755	0.517133	0.963976	-6.92381
29_36	-0.00343569	3.0292	-0.466026	0.642506	0.963976	-7.02722
29_37	0.00790027	3.0321	0.965667	0.33722	0.963976	-6.66984
29_38	-0.00399699	3.03493	-0.508584	0.612491	0.963976	-7.0064
29_39	0.0154197	3.03422	1.82104	0.0724685	0.963976	-5.50228
29_40	-0.00314115	3.0304	-0.413679	0.680254	0.968126	-7.05034
29_41	0.0142684	3.03995	1.81814	0.0729139	0.963976	-5.50736
29_42	-0.00821706	3.03354	-1.02504	0.308537	0.963976	-6.61111
29_43	0.0173705	3.03701	2.16715	0.0333009	0.95825	-4.84192
29_44	0.000941149	3.03806	0.111264	0.911696	0.990768	-7.13014
29_45	0.0150386	3.03638	1.91789	0.0588158	0.961931	-5.32794
29_46	0.00139327	3.03154	0.175596	0.86107	0.980799	-7.12086
29_47	0.00503168	3.03018	0.681228	0.497762	0.963976	-6.9035
29_48	0.00241301	3.03426	0.333859	0.739389	0.971007	-7.08031
29_49	0.0185217	3.03832	2.33997	0.0218659	0.95825	-4.47422
29_50	7.48959e-05	3.03127	0.0101542	0.991924	0.999832	-7.13632
29_51	0.003622	3.03614	0.459528	0.647144	0.963976	-7.03024
29_52	0.000986263	3.03061	0.127393	0.89896	0.989933	-7.12821
29_53	0.0060736	3.03097	0.745595	0.458172	0.963976	-6.85758
29_54	0.00657205	3.04072	0.855903	0.394695	0.963976	-6.7694
29_55	0.00233857	3.03647	0.325812	0.745447	0.973295	-7.08298
29_56	-0.00575728	3.03376	-0.695133	0.489055	0.963976	-6.89393
29_57	-0.0164237	3.03714	-2.05075	0.0436786	0.95825	-5.07551
29_58	0.00924379	3.02883	1.266	0.209313	0.963976	-6.33797
29_59	-0.01318	3.03146	-1.84938	0.0682231	0.963976	-5.45211
29_60	0.0088363	3.02799	1.14098	0.2574	0.963976	-6.48662
29_61	-0.00767174	3.03903	-1.04449	0.299512	0.963976	-6.59113
29_62	0.00363648	3.03645	0.443736	0.658472	0.963976	-7.0374
29_63	0.00249403	3.03943	0.318198	0.751192	0.974674	-7.08545
29_64	-0.0106854	3.0328	-1.42582	0.157944	0.963976	-6.12644
29_65	-0.0110231	3.04037	-1.26398	0.210032	0.963976	-6.34048
29_66	0.00194538	3.03565	0.247033	0.805537	0.979178	-7.10567
29_67	-0.00739607	3.0277	-1.11603	0.267866	0.963976	-6.5145
29_68	-0.00224323	3.02779	-0.328275	0.743591	0.972911	-7.08217
29_69	0.011124	3.03296	1.52094	0.132352	0.963976	-5.98923
29_70	-0.00707097	3.03081	-0.922017	0.359387	0.963976	-6.71084
29_71	0.000253292	3.04437	0.024727	0.980336	0.999832	-7.13607
29_72	-0.00048624	3.02721	-0.0699479	0.944416	0.996189	-7.13391
29_73	0.00146413	3.04493	0.141681	0.8877	0.987897	-7.12627
29_74	-0.00323698	3.03025	-0.440246	0.660987	0.963978	-7.03894
29_75	0.0164953	3.04538	1.92523	0.0578764	0.961931	-5.31439
29_76	-0.00878709	3.03664	-1.05797	0.29336	0.963976	-6.57706
29_77	-0.0120243	3.04579	-1.39682	0.166463	0.963976	-6.1666
29_78	-0.00232043	3.02754	-0.316588	0.752409	0.974674	-7.08596
29_79	0.0193942	3.04375	2.30201	0.0240259	0.95825	-4.55709
29_80	-0.00367625	3.03367	-0.442822	0.65913	0.963976	-7.0378
29_81	-0.00245949	3.04436	-0.284135	0.777066	0.974674	-7.09576
29_82	0.0124035	3.03315	1.48712	0.141049	0.963976	-6.03898
29_83	-0.0051787	3.03527	-0.672233	0.503439	0.963976	-6.90959
29_84	-0.0100544	3.02533	-1.32591	0.188772	0.963976	-6.26148
29_85	0.00522854	3.0326	0.645304	0.52064	0.963976	-6.92735
29_86	-0.00535533	3.03215	-0.726471	0.469743	0.963976	-6.87165
29_87	0.00434142	3.02886	0.596095	0.552852	0.963976	-6.95794
29_88	-0.00159987	3.03295	-0.203271	0.839457	0.980799	-7.11558
29_89	-0.00731956	3.03006	-0.948342	0.345909	0.963976	-6.68634
29_90	0.000289539	3.03058	0.0387606	0.969181	0.999832	-7.13562
3_10	-0.0170149	3.03511	-2.23271	0.0284604	0.95825	-4.70534
3_11	-0.0209585	3.04086	-2.34556	0.0215623	0.95825	-4.46189
3_12	2.14502e-05	3.03164	0.00269738	0.997855	0.999832	-7.13637
3_13	-0.00829805	3.03976	-0.957168	0.341465	0.963976	-6.67797
3_14	0.00392741	3.0253	0.5512	0.583085	0.963976	-6.98376
3_15	-0.00365464	3.0375	-0.440436	0.66085	0.963978	-7.03886
3_16	-0.0200783	3.03662	-2.63658	0.0101172	0.95825	-3.78682
3_17	-0.0060196	3.03486	-0.7254	0.470396	0.963976	-6.87243
3_18	-0.00202031	3.03249	-0.273392	0.785281	0.977295	-7.09877
3_19	-0.0049502	3.03401	-0.555207	0.580356	0.963976	-6.98153
3_20	0.00874865	3.02931	1.15169	0.252996	0.963976	-6.47447
3_21	-0.00422117	3.04308	-0.474155	0.636725	0.963976	-7.02338
3_22	-0.00474562	3.04186	-0.491409	0.624529	0.963976	-7.01502
3_23	0.00639661	3.04381	0.724643	0.470857	0.963976	-6.87297
3_24	0.00331527	3.03736	0.375456	0.708349	0.968806	-7.06549
3_25	-0.00438116	3.04479	-0.430086	0.668329	0.965719	-7.04338
3_26	-0.00726024	3.04002	-0.822136	0.413527	0.963976	-6.79766
3_27	-0.00987641	3.04861	-1.00759	0.316792	0.963976	-6.62872
3_28	-0.0135631	3.04399	-1.5632	0.122089	0.963976	-5.92561
3_29	-0.00475028	3.03525	-0.551361	0.582976	0.963976	-6.98367
3_30	-0.0200739	3.03151	-2.60282	0.0110785	0.95825	-3.86856
3_31	0.00418103	3.04994	0.488728	0.626418	0.963976	-7.01634
3_32	-2.9348e-05	3.04017	-0.00374389	0.997022	0.999832	-7.13637
3_33	0.00378263	3.03238	0.466535	0.642144	0.963976	-7.02698
3_34	0.0021398	3.02721	0.265428	0.791386	0.977956	-7.10093
3_35	0.00896244	3.02999	1.22834	0.223042	0.963976	-6.3843
3_36	0.00138593	3.03254	0.191909	0.848316	0.980799	-7.11784
3_37	0.000439382	3.03582	0.0524391	0.958314	0.997414	-7.13499
3_38	0.00184546	3.03567	0.25319	0.800793	0.97895	-7.10412
3_39	0.00969218	3.03241	1.27147	0.207371	0.963976	-6.33112
3_4	-0.00799304	3.04363	-0.973165	0.333505	0.963976	-6.66262
3_40	-0.00169358	3.03802	-0.210701	0.833675	0.980799	-7.11404
3_41	-0.00770377	3.03469	-0.993041	0.323787	0.963976	-6.64319
3_42	-0.00312946	3.04073	-0.377311	0.706976	0.968806	-7.06479
3_43	-0.011345	3.02645	-1.69921	0.0932992	0.963976	-5.70976
3_44	-0.00605559	3.02879	-0.820219	0.414612	0.963976	-6.79923
3_45	-0.00776018	3.02724	-1.09309	0.277746	0.963976	-6.53961
3_46	0.00230372	3.02724	0.346401	0.729982	0.969905	-7.07603
3_47	-0.00754739	3.02542	-1.15571	0.251356	0.963976	-6.46987
3_48	-0.00277533	3.03661	-0.367817	0.714015	0.969905	-7.06834
3_49	-0.0014692	3.02302	-0.207566	0.836113	0.980799	-7.1147
3_5	-0.00661832	3.05101	-0.665172	0.507919	0.963976	-6.91432
3_50	0.0109982	3.02445	1.61346	0.110717	0.963976	-5.8478
3_51	0.00701239	3.02899	1.00793	0.316632	0.963976	-6.62839
3_52	-2.59361e-05	3.02698	-0.00385445	0.996935	0.999832	-7.13637
3_53	0.000153557	3.03524	0.0203792	0.983793	0.999832	-7.13617
3_54	0.0013155	3.03697	0.159969	0.873322	0.98304	-7.1235
3_55	0.00250536	3.03843	0.306713	0.759886	0.974674	-7.08905
3_56	-0.00151374	3.03035	-0.207719	0.835995	0.980799	-7.11466
3_57	-0.00744597	3.02969	-1.01783	0.311931	0.963976	-6.61842
3_58	-0.00497488	3.03193	-0.740336	0.461337	0.963976	-6.86148
3_59	0.00892382	3.03382	1.24847	0.215626	0.963976	-6.35971
3_6	-0.00948014	3.037	-1.15233	0.252736	0.963976	-6.47374
3_60	-0.00479505	3.03421	-0.598707	0.551118	0.963976	-6.95638
3_61	0.0114515	3.03389	1.52008	0.132569	0.963976	-5.99052
3_62	0.00444366	3.03028	0.573671	0.567855	0.963976	-6.97109
3_63	6.56771e-05	3.02713	0.00884935	0.992962	0.999832	-7.13634
3_64	0.00147015	3.03286	0.201716	0.840668	0.980799	-7.1159
3_65	0.00973624	3.03379	1.22976	0.222516	0.963976	-6.38259
3_66	0.00406074	3.03348	0.56673	0.572539	0.963976	-6.97505
3_67	0.0156345	3.03171	2.1311	0.0362575	0.95825	-4.91549
3_68	0.00909618	3.0319	1.04727	0.298237	0.963976	-6.58825
3_69	0.00941421	3.03153	1.13659	0.259221	0.963976	-6.49157
3_7	-0.0140184	3.04401	-1.64621	0.103779	0.963976	-5.79587
3_70	8.17717e-05	3.03837	0.00933709	0.992574	0.999832	-7.13633
3_71	-0.00979857	3.03209	-1.17679	0.242888	0.963976	-6.44556
3_72	-0.00186152	3.03159	-0.240279	0.81075	0.979178	-7.10733
3_73	-0.00528654	3.03305	-0.632212	0.529113	0.963976	-6.93572
3_74	-0.00230614	3.02927	-0.323038	0.747538	0.973623	-7.08389
3_75	-0.00593252	3.04023	-0.727881	0.468884	0.963976	-6.87062
3_76	-0.00267341	3.03311	-0.345812	0.730423	0.969905	-7.07623
3_77	-0.000734821	3.04015	-0.0863668	0.931398	0.992615	-7.13262
3_78	-0.00461761	3.03113	-0.639372	0.52447	0.963976	-6.93116
3_79	-0.00132557	3.03824	-0.167012	0.867797	0.981658	-7.12234
3_8	0.00263431	3.04056	0.342111	0.733195	0.969905	-7.07751
3_80	0.000315785	3.03646	0.0401379	0.968087	0.999832	-7.13556
3_81	0.00132878	3.04342	0.133819	0.893893	0.988858	-7.12736
3_82	0.00888881	3.03396	1.19088	0.237344	0.963976	-6.42907
3_83	-0.000776636	3.03509	-0.0947596	0.924751	0.991683	-7.13186
3_84	-0.0108318	3.03436	-1.24764	0.215929	0.963976	-6.36073
3_85	-0.0116444	3.03672	-1.33377	0.186192	0.963976	-6.25119
3_86	-0.0178054	3.03803	-2.28375	0.025131	0.95825	-4.59654
3_87	-0.00357719	3.03255	-0.451857	0.652637	0.963976	-7.03375
3_88	-0.0134427	3.0404	-1.63912	0.10525	0.963976	-5.80719
3_89	-0.00537674	3.02987	-0.687584	0.493772	0.963976	-6.89915
3_9	-0.000119489	3.04443	-0.0130098	0.989653	0.999832	-7.13629
3_90	0.00429237	3.03401	0.56129	0.576223	0.963976	-6.97813
30_31	0.00481159	3.03115	0.561462	0.576106	0.963976	-6.97803
30_32	-0.0035591	3.03445	-0.450607	0.653533	0.963976	-7.03431
30_33	-0.00652792	3.03449	-0.853008	0.396289	0.963976	-6.77187
30_34	-0.00388702	3.03294	-0.515755	0.607497	0.963976	-7.00272
30_35	0.0129538	3.03149	1.67524	0.0979265	0.963976	-5.74902
30_36	0.0194917	3.03441	2.52234	0.0137116	0.95825	-4.05982
30_37	-0.00267011	3.02836	-0.358717	0.720784	0.969905	-7.07166
30_38	-0.00139501	3.04204	-0.169036	0.86621	0.981658	-7.122
30_39	0.00525259	3.03003	0.715532	0.476435	0.963976	-6.87953
30_40	-0.000149512	3.04303	-0.0174843	0.986095	0.999832	-7.13622
30_41	0.00707735	3.0314	1.01602	0.31279	0.963976	-6.62026
30_42	0.00253857	3.03841	0.298902	0.765816	0.974674	-7.09143
30_43	0.00604456	3.02932	0.744654	0.458738	0.963976	-6.85828
30_44	0.00732729	3.03539	0.928845	0.355859	0.963976	-6.70455
30_45	0.015121	3.03433	1.91435	0.0592739	0.961931	-5.33446
30_46	0.005741	3.03407	0.755992	0.45195	0.963976	-6.84978
30_47	-0.00426388	3.02728	-0.556022	0.579801	0.963976	-6.98108
30_48	-6.36418e-05	3.03388	-0.0084161	0.993307	0.999832	-7.13634
30_49	0.00888732	3.03012	1.20337	0.232504	0.963976	-6.4143
30_50	0.00609725	3.03182	0.837124	0.405102	0.963976	-6.78526
30_51	0.0139969	3.03944	1.57982	0.11823	0.963976	-5.90014
30_52	-0.00335152	3.03741	-0.398286	0.691517	0.968806	-7.05661
30_53	-0.0112599	3.02756	-1.58168	0.117802	0.963976	-5.89726
30_54	0.00430536	3.03534	0.595333	0.553359	0.963976	-6.9584
30_55	0.00465151	3.03007	0.649513	0.517931	0.963976	-6.92462
30_56	0.0199937	3.03924	2.75729	0.00726822	0.95825	-3.48747
30_57	0.0160915	3.02855	2.19883	0.0308785	0.95825	-4.77636
30_58	-0.014549	3.03413	-2.06654	0.0421241	0.95825	-5.04448
30_59	0.00743078	3.03051	1.05983	0.292519	0.963976	-6.57511
30_60	-0.00269512	3.03777	-0.32876	0.743226	0.972751	-7.08201
30_61	-0.00786386	3.02936	-1.15436	0.251907	0.963976	-6.47142
30_62	-0.00594179	3.03608	-0.741927	0.460379	0.963976	-6.86031
30_63	0.0128241	3.03098	1.79121	0.0771718	0.963976	-5.5543
30_64	-0.0192157	3.04211	-2.12729	0.0365829	0.95825	-4.9232
30_65	0.00372282	3.03342	0.540447	0.590442	0.963976	-6.98964
30_66	-0.00365423	3.03049	-0.490416	0.625228	0.963976	-7.01551
30_67	0.0151551	3.03203	2.29645	0.0243577	0.95825	-4.56913
30_68	0.0073512	3.03407	1.00871	0.31626	0.963976	-6.62761
30_69	-0.00332486	3.0356	-0.427611	0.670122	0.965719	-7.04445
30_70	-0.0149518	3.03702	-1.96074	0.0535093	0.961931	-5.24819
30_71	-0.00620256	3.02714	-0.819979	0.414748	0.963976	-6.79943
30_72	0.00557147	3.04474	0.598995	0.550927	0.963976	-6.95621
30_73	-0.0144084	3.02981	-2.12252	0.0369937	0.95825	-4.93283
30_74	-0.000432666	3.04425	-0.0437744	0.965197	0.999832	-7.13541
30_75	0.0121007	3.03876	1.47425	0.144474	0.963976	-6.05764
30_76	-0.0109739	3.04719	-1.29963	0.197588	0.963976	-6.29545
30_77	-0.0102541	3.03268	-1.52302	0.131832	0.963976	-5.98614
30_78	-0.00313828	3.03617	-0.382539	0.703111	0.968806	-7.06279
30_79	0.00601866	3.03964	0.701411	0.485152	0.963976	-6.88954
30_80	-0.0101094	3.04022	-1.16317	0.248335	0.963976	-6.46132
30_81	-0.00598353	3.03679	-0.780397	0.437539	0.963976	-6.83105
30_82	0.00649079	3.04064	0.807815	0.421675	0.963976	-6.80931
30_83	-0.00280148	3.03301	-0.370675	0.711893	0.969905	-7.06728
30_84	0.00199079	3.03449	0.268868	0.788747	0.977295	-7.10001
30_85	-0.000590109	3.03024	-0.0842359	0.933087	0.993505	-7.1328
30_86	-0.0155604	3.03422	-2.03625	0.0451482	0.95825	-5.10379
30_87	-0.000318333	3.02778	-0.0442597	0.964811	0.999832	-7.13539
30_88	-0.0120025	3.03558	-1.63913	0.105248	0.963976	-5.80717
30_89	-0.00429793	3.03238	-0.574068	0.567588	0.963976	-6.97086
30_90	-0.0180491	3.0337	-2.1943	0.0312157	0.95825	-4.7858
31_32	0.00125118	3.04261	0.120042	0.904761	0.990046	-7.12912
31_33	0.00324498	3.02728	0.423473	0.673126	0.966419	-7.04622
31_34	0.00530477	3.03576	0.678519	0.499468	0.963976	-6.90534
31_35	0.00762758	3.02862	1.03888	0.302099	0.963976	-6.59694
31_36	0.0114028	3.03071	1.51499	0.13385	0.963976	-5.99806
31_37	-0.00968197	3.03783	-1.08498	0.281301	0.963976	-6.54836
31_38	0.00395039	3.03502	0.49268	0.623634	0.963976	-7.01439
31_39	-0.00131399	3.04103	-0.161156	0.872391	0.98282	-7.1233
31_40	0.00104605	3.03457	0.131036	0.896087	0.989191	-7.12773
31_41	0.0127561	3.04395	1.56093	0.122622	0.963976	-5.92906
31_42	0.0035228	3.02911	0.486457	0.628019	0.963976	-7.01745
31_43	0.0123014	3.03582	1.47728	0.14366	0.963976	-6.05325
31_44	0.0262493	3.03689	2.82205	0.00606243	0.95825	-3.32234
31_45	0.00298449	3.03192	0.426054	0.671252	0.965743	-7.04512
31_46	0.0110558	3.03451	1.36644	0.17576	0.963976	-6.20782
31_47	0.00663277	3.03139	0.934058	0.353181	0.963976	-6.69972
31_48	0.0108498	3.03364	1.27419	0.20641	0.963976	-6.32771
31_49	0.0024055	3.03437	0.293588	0.769859	0.974674	-7.09302
31_50	0.0053632	3.02733	0.746146	0.457841	0.963976	-6.85717
31_51	0.00883098	3.03452	1.06894	0.288421	0.963976	-6.56549
31_52	0.00735996	3.03634	0.924615	0.358042	0.963976	-6.70845
31_53	0.000459813	3.03337	0.0621944	0.950568	0.997265	-7.13443
31_54	-0.0082481	3.0392	-1.06906	0.28837	0.963976	-6.56537
31_55	-0.0047976	3.04317	-0.611079	0.542939	0.963976	-6.94888
31_56	-0.00222556	3.03482	-0.286232	0.775466	0.974674	-7.09516
31_57	-0.0109649	3.03283	-1.32054	0.190548	0.963976	-6.26847
31_58	-0.0112699	3.0353	-1.50764	0.135721	0.963976	-6.00893
31_59	0.00220822	3.03095	0.323694	0.747044	0.973295	-7.08367
31_60	0.00343269	3.03594	0.413842	0.680135	0.968126	-7.05027
31_61	0.00658117	3.02925	0.855448	0.394946	0.963976	-6.76979
31_62	0.00847883	3.03139	1.03212	0.305233	0.963976	-6.60388
31_63	-0.0146702	3.02967	-2.06598	0.0421785	0.95825	-5.04559
31_64	-0.0201388	3.03325	-2.58932	0.0114856	0.95825	-3.901
31_65	0.000417609	3.0324	0.0529322	0.957922	0.997265	-7.13496
31_66	0.00908845	3.03177	1.31792	0.191421	0.963976	-6.27188
31_67	-0.00119519	3.02939	-0.16313	0.870842	0.982457	-7.12298
31_68	-0.000999502	3.02816	-0.14095	0.888276	0.987897	-7.12638
31_69	-0.00268942	3.03788	-0.302046	0.763428	0.974674	-7.09048
31_70	-0.0062438	3.03517	-0.781925	0.436646	0.963976	-6.82986
31_71	-0.0183789	3.03534	-2.33046	0.0223899	0.95825	-4.49508
31_72	0.00668283	3.03291	0.844565	0.400959	0.963976	-6.77902
31_73	-0.00848989	3.0388	-1.01033	0.315489	0.963976	-6.62598
31_74	0.00330065	3.03151	0.409973	0.682959	0.968806	-7.05187
31_75	0.00244784	3.04262	0.293113	0.77022	0.974674	-7.09316
31_76	0.000659817	3.02907	0.0925875	0.926471	0.991683	-7.13206
31_77	0.0030424	3.04247	0.3775	0.706836	0.968806	-7.06471
31_78	0.00402758	3.03007	0.559462	0.577463	0.963976	-6.97916
31_79	0.00612235	3.04368	0.763706	0.447366	0.963976	-6.84392
31_80	-0.00427258	3.03179	-0.549536	0.584221	0.963976	-6.98467
31_81	-0.00835266	3.03909	-0.930031	0.355249	0.963976	-6.70345
31_82	0.00831964	3.04033	1.00837	0.316422	0.963976	-6.62795
31_83	-0.000723533	3.03612	-0.0888612	0.929422	0.992159	-7.1324
31_84	0.00923021	3.02688	1.16567	0.247329	0.963976	-6.45844
31_85	-0.00914975	3.03564	-1.18537	0.239501	0.963976	-6.43554
31_86	0.00686849	3.02908	0.800093	0.426108	0.963976	-6.81551
31_87	-0.00186863	3.03633	-0.235072	0.814774	0.979637	-7.10857
31_88	0.00852105	3.03062	0.995304	0.322692	0.963976	-6.64095
31_89	-0.00996689	3.036	-1.17502	0.243591	0.963976	-6.44762
31_90	-0.00436123	3.03448	-0.557235	0.578976	0.963976	-6.9804
32_33	-0.00747944	3.03616	-0.971001	0.334575	0.963976	-6.66471
32_34	0.00220328	3.03691	0.281757	0.778882	0.974674	-7.09644
32_35	0.00738571	3.03105	0.931991	0.354241	0.963976	-6.70164
32_36	0.00714309	3.03192	0.928306	0.356137	0.963976	-6.70505
32_37	-0.00935954	3.03591	-1.02744	0.307416	0.963976	-6.60867
32_38	-0.0144578	3.03524	-1.81763	0.0729939	0.963976	-5.50826
32_39	0.00377129	3.04253	0.442644	0.659259	0.963976	-7.03788
32_40	-0.0178897	3.0365	-2.45382	0.0163837	0.95825	-4.21863
32_41	0.011576	3.03885	1.49092	0.140049	0.963976	-6.03344
32_42	-0.00387385	3.0375	-0.512737	0.609596	0.963976	-7.00428
32_43	0.000923475	3.03651	0.109332	0.913223	0.990768	-7.13036
32_44	0.013398	3.03651	1.52116	0.132298	0.963976	-5.98891
32_45	-0.000824125	3.03339	-0.112836	0.910453	0.990768	-7.12997
32_46	0.00992989	3.0324	1.296	0.198829	0.963976	-6.30009
32_47	-0.0115213	3.03191	-1.49188	0.139798	0.963976	-6.03204
32_48	0.00247784	3.0368	0.29998	0.764997	0.974674	-7.09111
32_49	0.000839583	3.03881	0.107263	0.914858	0.990768	-7.13058
32_50	0.00293676	3.02877	0.407452	0.684802	0.968806	-7.0529
32_51	0.00684156	3.0379	0.890069	0.376189	0.963976	-6.73967
32_52	0.00202378	3.03495	0.267832	0.789542	0.97747	-7.10029
32_53	-0.00817145	3.03456	-1.0115	0.314931	0.963976	-6.62481
32_54	-0.00525819	3.04276	-0.651623	0.516576	0.963976	-6.92325
32_55	-0.00902997	3.04427	-1.11766	0.267172	0.963976	-6.5127
32_56	-0.0119904	3.03541	-1.53926	0.127822	0.963976	-5.96185
32_57	-0.0024054	3.03189	-0.307325	0.759422	0.974674	-7.08887
32_58	-0.00840622	3.03815	-1.06959	0.288132	0.963976	-6.56481
32_59	-0.00669722	3.03177	-0.961215	0.339439	0.963976	-6.67411
32_60	0.00277887	3.03345	0.349641	0.727558	0.969905	-7.07489
32_61	-0.00816484	3.02892	-1.14075	0.257494	0.963976	-6.48688
32_62	0.00186983	3.03256	0.23972	0.811181	0.979178	-7.10746
32_63	-0.00341942	3.03084	-0.478559	0.633603	0.963976	-7.02128
32_64	-0.0165723	3.03253	-2.14251	0.0352984	0.95825	-4.89233
32_65	0.000577026	3.03618	0.0738744	0.941301	0.995737	-7.13363
32_66	0.00665985	3.02721	0.932681	0.353887	0.963976	-6.701
32_67	-0.00146922	3.03183	-0.196295	0.844894	0.980799	-7.11699
32_68	0.000740396	3.0239	0.109035	0.913457	0.990768	-7.13039
32_69	0.0016032	3.03681	0.192433	0.847908	0.980799	-7.11774
32_70	-0.0131483	3.03768	-1.65247	0.102494	0.963976	-5.78583
32_71	-0.0172117	3.03172	-2.01041	0.0478736	0.95825	-5.15376
32_72	-0.00779023	3.03126	-1.16697	0.246807	0.963976	-6.45694
32_73	-0.00808874	3.03558	-0.983719	0.328321	0.963976	-6.65235
32_74	-0.00592715	3.03126	-0.82828	0.41006	0.963976	-6.7926
32_75	0.0084604	3.0376	1.14946	0.253908	0.963976	-6.47701
32_76	0.00016421	3.03642	0.0201694	0.98396	0.999832	-7.13617
32_77	-0.00189461	3.03442	-0.227911	0.820317	0.980799	-7.11024
32_78	-0.00673277	3.02727	-0.902906	0.369379	0.963976	-6.72821
32_79	0.0158651	3.04039	2.20412	0.0304897	0.95825	-4.76534
32_80	-0.00354774	3.03777	-0.438019	0.662593	0.964164	-7.03993
32_81	-0.00429623	3.03413	-0.512641	0.609663	0.963976	-7.00433
32_82	-0.0147298	3.04219	-1.70341	0.0925073	0.963976	-5.70283
32_83	-0.0121605	3.03021	-1.51048	0.134997	0.963976	-6.00474
32_84	0.0028998	3.0323	0.34833	0.728539	0.969905	-7.07535
32_85	-0.015436	3.03139	-1.95495	0.0542019	0.961931	-5.25906
32_86	0.00173793	3.03282	0.217849	0.82812	0.980799	-7.11249
32_87	-0.00998225	3.03363	-1.26513	0.209624	0.963976	-6.33906
32_88	-0.00212069	3.03436	-0.271039	0.787083	0.977295	-7.09942
32_89	-0.00856998	3.03266	-1.00349	0.318751	0.963976	-6.63282
32_90	-0.00932503	3.03858	-1.23675	0.219922	0.963976	-6.37408
33_34	-0.000658155	3.03487	-0.0805508	0.936007	0.99461	-7.13311
33_35	0.00131538	3.03293	0.168047	0.866985	0.981658	-7.12216
33_36	0.00433736	3.03463	0.559114	0.577699	0.963976	-6.97935
33_37	0.00926539	3.04059	1.06501	0.290187	0.963976	-6.56966
33_38	-0.00920989	3.02725	-1.27336	0.206704	0.963976	-6.32875
33_39	0.0296449	3.04591	3.48432	0.000815691	0.95825	-1.46312
33_40	-0.00827888	3.02944	-1.13778	0.258723	0.963976	-6.49022
33_41	0.00986405	3.03885	1.19151	0.237097	0.963976	-6.42833
33_42	-0.0079284	3.03025	-1.11349	0.268947	0.963976	-6.51731
33_43	0.0052837	3.04246	0.59451	0.553906	0.963976	-6.95889
33_44	-0.000277529	3.04211	-0.0323789	0.974253	0.999832	-7.13585
33_45	0.00163169	3.03586	0.205546	0.837686	0.980799	-7.11512
33_46	0.0118539	3.04049	1.43037	0.156638	0.963976	-6.12006
33_47	-0.0035587	3.03408	-0.446198	0.656701	0.963976	-7.0363
33_48	-0.00510799	3.03957	-0.597983	0.551598	0.963976	-6.95681
33_49	0.00991062	3.04033	1.32764	0.188204	0.963976	-6.25923
33_50	0.00920551	3.03875	1.18862	0.238228	0.963976	-6.43173
33_51	-0.0100492	3.037	-1.34391	0.182907	0.963976	-6.23784
33_52	-0.0101277	3.03416	-1.26282	0.210447	0.963976	-6.34193
33_53	-0.00766855	3.03035	-1.08064	0.283217	0.963976	-6.55303
33_54	0.00152724	3.04025	0.174063	0.862271	0.980799	-7.12113
33_55	0.00438941	3.04214	0.513695	0.60893	0.963976	-7.00378
33_56	-0.00482661	3.02689	-0.689607	0.492505	0.963976	-6.89775
33_57	-0.000551396	3.03414	-0.0676117	0.946269	0.996189	-7.13407
33_58	-0.0206939	3.04361	-2.54272	0.0129963	0.95825	-4.01186
33_59	-0.00987237	3.03055	-1.29686	0.198535	0.963976	-6.29899
33_60	0.0101331	3.03641	1.40725	0.16336	0.963976	-6.15225
33_61	0.00085571	3.03009	0.110602	0.912218	0.990768	-7.13022
33_62	-0.00328581	3.03843	-0.41491	0.679357	0.968126	-7.04982
33_63	-0.00437	3.03539	-0.521059	0.603815	0.963976	-6.99996
33_64	-0.0145843	3.04288	-1.75808	0.0826896	0.963976	-5.61115
33_65	0.0018241	3.03329	0.213317	0.831641	0.980799	-7.11348
33_66	-0.00388203	3.03495	-0.481425	0.631574	0.963976	-7.0199
33_67	-0.00525211	3.03673	-0.668477	0.505819	0.963976	-6.91211
33_68	0.0016523	3.03424	0.221856	0.825011	0.980799	-7.11161
33_69	-0.00275177	3.04369	-0.271444	0.786773	0.977295	-7.09931
33_70	-0.00592436	3.03335	-0.813478	0.418441	0.963976	-6.80473
33_71	-0.00874209	3.02831	-1.27269	0.20694	0.963976	-6.32959
33_72	-0.00718433	3.03413	-0.923274	0.358736	0.963976	-6.70969
33_73	-0.00954465	3.02403	-1.35416	0.179628	0.963976	-6.22424
33_74	-0.00833001	3.03678	-1.02127	0.310312	0.963976	-6.61495
33_75	0.00527362	3.03387	0.684663	0.495603	0.963976	-6.90115
33_76	-0.0137349	3.03116	-1.93517	0.056625	0.961931	-5.29598
33_77	0.00518661	3.03035	0.683658	0.496234	0.963976	-6.90184
33_78	0.00417403	3.03286	0.469028	0.640369	0.963976	-7.02581
33_79	0.00868412	3.03745	1.08998	0.279105	0.963976	-6.54297
33_80	-0.0135834	3.02814	-1.85665	0.0671692	0.963976	-5.43914
33_81	0.00404429	3.03749	0.503478	0.616059	0.963976	-7.009
33_82	-0.00613599	3.02644	-0.856812	0.394196	0.963976	-6.76863
33_83	-0.00646041	3.03731	-0.823559	0.412722	0.963976	-6.79649
33_84	0.00350894	3.03133	0.466994	0.641817	0.963976	-7.02676
33_85	-0.00822417	3.03305	-1.01799	0.311856	0.963976	-6.61826
33_86	-0.00358943	3.03155	-0.472083	0.638197	0.963976	-7.02437
33_87	-0.00872823	3.03526	-1.06717	0.289215	0.963976	-6.56737
33_88	-0.00521814	3.0309	-0.690678	0.491835	0.963976	-6.89701
33_89	-0.00394826	3.04037	-0.451882	0.652619	0.963976	-7.03373
33_90	-0.0154879	3.03305	-2.06471	0.0423023	0.95825	-5.0481
34_35	0.00540385	3.02861	0.720267	0.473532	0.963976	-6.87614
34_36	0.00141679	3.03006	0.184089	0.854426	0.980799	-7.11932
34_37	0.0118502	3.03293	1.40519	0.163969	0.963976	-6.15509
34_38	-0.00781348	3.03181	-1.05104	0.296515	0.963976	-6.58432
34_39	0.0135643	3.03636	1.62208	0.108855	0.963976	-5.83422
34_40	-0.00818431	3.03308	-1.02721	0.307523	0.963976	-6.6089
34_41	0.0106156	3.03223	1.29892	0.19783	0.963976	-6.29636
34_42	-0.00328544	3.03261	-0.453922	0.651156	0.963976	-7.03281
34_43	0.00835411	3.03995	0.96503	0.337538	0.963976	-6.67046
34_44	0.00576886	3.03601	0.696015	0.488506	0.963976	-6.89331
34_45	-0.000564367	3.03947	-0.0686731	0.945427	0.996189	-7.134
34_46	0.01173	3.03967	1.40487	0.164064	0.963976	-6.15553
34_47	0.000325065	3.03597	0.038142	0.969673	0.999832	-7.13564
34_48	-0.00624606	3.03376	-0.719233	0.474165	0.963976	-6.87688
34_49	-0.00158911	3.03808	-0.19336	0.847184	0.980799	-7.11756
34_50	0.0176262	3.03419	2.4313	0.0173585	0.95825	-4.27
34_51	-0.0121597	3.03072	-1.65444	0.102092	0.963976	-5.78266
34_52	0.0073758	3.03447	0.940179	0.350053	0.963976	-6.69401
34_53	0.00237364	3.03516	0.286049	0.775605	0.974674	-7.09521
34_54	0.00374233	3.03873	0.47102	0.638952	0.963976	-7.02487
34_55	-0.00174967	3.03867	-0.209979	0.834236	0.980799	-7.11419
34_56	-0.0176415	3.0326	-2.21474	0.0297212	0.95825	-4.74312
34_57	-0.00687212	3.03298	-0.822226	0.413476	0.963976	-6.79759
34_58	-0.00907104	3.03989	-1.01375	0.313864	0.963976	-6.62254
34_59	-0.00820491	3.02975	-0.99673	0.322004	0.963976	-6.63954
34_60	0.000958738	3.03794	0.129178	0.897552	0.989191	-7.12798
34_61	-0.00410157	3.02852	-0.56101	0.576412	0.963976	-6.97829
34_62	0.010423	3.03972	1.33127	0.187012	0.963976	-6.25448
34_63	-0.00932177	3.02525	-1.2886	0.201378	0.963976	-6.30951
34_64	-0.00388352	3.04221	-0.476079	0.63536	0.963976	-7.02246
34_65	-0.00811961	3.02716	-1.07329	0.286478	0.963976	-6.56087
34_66	0.00749247	3.03351	0.850427	0.397713	0.963976	-6.77406
34_67	0.00360262	3.03065	0.518334	0.605705	0.963976	-7.00138
34_68	0.0055475	3.03042	0.725147	0.47055	0.963976	-6.87261
34_69	0.00797329	3.03837	0.946169	0.347009	0.963976	-6.68839
34_70	-0.00863523	3.03769	-1.00554	0.317772	0.963976	-6.63078
34_71	-0.00591911	3.0254	-0.879976	0.381599	0.963976	-6.74857
34_72	-0.00947442	3.03386	-1.18457	0.239814	0.963976	-6.43648
34_73	-0.00762667	3.02965	-1.07995	0.283522	0.963976	-6.55377
34_74	0.000109097	3.0363	0.0150915	0.987998	0.999832	-7.13626
34_75	0.00695487	3.03531	0.836618	0.405385	0.963976	-6.78568
34_76	-0.00421552	3.03175	-0.539478	0.591107	0.963976	-6.99017
34_77	-0.00258758	3.03081	-0.31632	0.752611	0.974674	-7.08605
34_78	0.00923783	3.03475	1.04959	0.297175	0.963976	-6.58583
34_79	0.00394003	3.03326	0.49467	0.622235	0.963976	-7.01341
34_80	-0.00532496	3.03635	-0.717579	0.475179	0.963976	-6.87807
34_81	-0.00676243	3.03465	-0.81343	0.418468	0.963976	-6.80477
34_82	-0.0167222	3.03406	-2.11157	0.037953	0.95825	-4.9549
34_83	0.0147985	3.03324	1.8491	0.0682645	0.963976	-5.45262
34_84	0.00167347	3.03184	0.218675	0.827479	0.980799	-7.11231
34_85	0.0102723	3.03426	1.35219	0.180256	0.963976	-6.22687
34_86	0.00491526	3.0272	0.64602	0.520179	0.963976	-6.92689
34_87	0.0115611	3.03323	1.53182	0.129647	0.963976	-5.97301
34_88	-0.00100336	3.02671	-0.131815	0.895473	0.989191	-7.12763
34_89	-0.00195473	3.03249	-0.259643	0.795829	0.978627	-7.10246
34_90	-0.00572759	3.03211	-0.75181	0.454447	0.963976	-6.85293
35_36	0.00468245	3.03501	0.592819	0.555032	0.963976	-6.95989
35_37	-0.00723982	3.02977	-1.00448	0.318278	0.963976	-6.63183
35_38	-0.000601071	3.03721	-0.0801212	0.936348	0.99461	-7.13314
35_39	0.00291684	3.03262	0.377934	0.706515	0.968806	-7.06455
35_40	-0.0052619	3.04116	-0.654631	0.514647	0.963976	-6.92128
35_41	0.00432144	3.03579	0.555288	0.5803	0.963976	-6.98149
35_42	0.00955384	3.03381	1.25577	0.21298	0.963976	-6.35069
35_43	0.0114823	3.04246	1.34124	0.183768	0.963976	-6.24137
35_44	0.0041535	3.03716	0.518103	0.605865	0.963976	-7.0015
35_45	0.00100997	3.03801	0.115373	0.908449	0.990768	-7.12968
35_46	0.00561531	3.04091	0.652669	0.515905	0.963976	-6.92256
35_47	0.00136077	3.038	0.179581	0.857951	0.980799	-7.12015
35_48	-0.00701738	3.03504	-0.795361	0.428838	0.963976	-6.81928
35_49	0.0105358	3.03721	1.26088	0.211141	0.963976	-6.34434
35_50	0.0164034	3.03795	2.03989	0.0447754	0.95825	-5.09671
35_51	-0.0122903	3.03958	-1.44195	0.153354	0.963976	-6.10376
35_52	-0.00346339	3.03998	-0.388024	0.699064	0.968806	-7.06067
35_53	-0.00665908	3.04311	-0.828586	0.409888	0.963976	-6.79235
35_54	-0.00831358	3.04036	-0.961428	0.339333	0.963976	-6.67391
35_55	-0.00500198	3.03465	-0.604524	0.547265	0.963976	-6.95287
35_56	0.00137196	3.02968	0.176838	0.860098	0.980799	-7.12064
35_57	-0.00153718	3.03297	-0.192352	0.84797	0.980799	-7.11776
35_58	0.00535265	3.03959	0.67087	0.504302	0.963976	-6.91051
35_59	0.00315569	3.0349	0.452877	0.651905	0.963976	-7.03328
35_60	-0.00865008	3.03513	-1.10393	0.273045	0.963976	-6.5278
35_61	0.0014461	3.0352	0.201706	0.840676	0.980799	-7.1159
35_62	0.0109085	3.03341	1.3771	0.172454	0.963976	-6.19346
35_63	-0.012519	3.03107	-1.74825	0.0843893	0.963976	-5.62784
35_64	-0.00320209	3.03972	-0.403834	0.687449	0.968806	-7.05438
35_65	-0.00321183	3.03488	-0.392865	0.6955	0.968806	-7.05877
35_66	-0.0019381	3.0336	-0.283218	0.777767	0.974674	-7.09602
35_67	0.00442886	3.03913	0.532859	0.595659	0.963976	-6.99373
35_68	0.00270584	3.0349	0.334383	0.738995	0.971007	-7.08014
35_69	-0.00114853	3.03856	-0.148467	0.88236	0.985796	-7.12528
[truncated: 2,007 more rows]

## Sheet: Alpha
TableS1
Connection_ID	logFC	AveExpr	t	P.Value	adj.P.Val	B
1_10	-0.00648834	3.02529	-0.947231	0.347791	0.964074	-6.58228
1_11	0.0165936	3.05033	1.25486	0.214998	0.947608	-6.24767
1_12	0.00678873	3.02856	0.922227	0.360561	0.966397	-6.60553
1_13	0.0376171	3.04045	3.67302	0.000556064	0.925138	-0.957978
1_14	0.00606194	3.03011	0.829912	0.410286	0.966397	-6.68612
1_15	0.0226095	3.0407	2.40553	0.0196468	0.925138	-4.25617
1_16	-0.00205543	3.0281	-0.251067	0.802727	0.990369	-7.00018
1_17	0.00267423	3.0479	0.231741	0.817625	0.990369	-7.00489
1_18	0.00117048	3.02936	0.147991	0.882908	0.99135	-7.02095
1_19	-0.00356797	3.03469	-0.381113	0.704633	0.990369	-6.9587
1_2	0.00664164	3.03408	0.649227	0.518977	0.967628	-6.81981
1_20	0.00179794	3.04017	0.181143	0.856942	0.99135	-7.01544
1_21	0.00671096	3.03871	0.762228	0.44928	0.966397	-6.73994
1_22	0.0127863	3.03685	1.5242	0.133365	0.941099	-5.88274
1_23	0.0158204	3.03605	1.70692	0.0936507	0.925138	-5.59838
1_24	0.00040111	3.03039	0.0549047	0.956419	0.996469	-7.0305
1_25	-0.00308588	3.04068	-0.383668	0.702749	0.990369	-6.95772
1_26	-0.00063937	3.03749	-0.0821872	0.934805	0.996469	-7.02861
1_27	0.00342636	3.04234	0.415634	0.679344	0.98804	-6.94484
1_28	0.00529116	3.04159	0.660792	0.511588	0.966397	-6.81221
1_29	0.0154255	3.03983	1.45494	0.151545	0.941099	-5.98285
1_3	0.0119762	3.03181	1.40303	0.166401	0.941099	-6.05505
1_30	-0.00358987	3.03197	-0.466466	0.642781	0.982874	-6.92226
1_31	0.0160515	3.03987	1.80313	0.0770158	0.925138	-5.43707
1_32	0.00895772	3.0318	1.23606	0.22185	0.947608	-6.27067
1_33	0.00566483	3.0527	0.407699	0.685126	0.989027	-6.94813
1_34	0.00668073	3.04599	0.597568	0.552656	0.96771	-6.85213
1_35	0.00305375	3.03893	0.287338	0.774967	0.990369	-6.99032
1_36	0.013089	3.0352	1.49591	0.140568	0.941099	-5.92414
1_37	-0.00123485	3.04494	-0.120906	0.90422	0.99135	-7.02463
1_38	0.00665848	3.02876	0.930913	0.356091	0.964074	-6.59752
1_39	0.00434197	3.04719	0.445305	0.657901	0.98804	-6.93197
1_4	-0.00447098	3.02307	-0.750323	0.456356	0.966397	-6.74895
1_40	0.01012	3.03682	0.932419	0.35532	0.964074	-6.59613
1_41	0.0105285	3.0369	1.26743	0.210505	0.947608	-6.23211
1_42	0.00360795	3.0321	0.393973	0.695171	0.990369	-6.95368
1_43	0.00182697	3.03733	0.190872	0.84935	0.99135	-7.01361
1_44	0.00471829	3.03256	0.580012	0.564348	0.96771	-6.86251
1_45	-0.00113022	3.03777	-0.135318	0.89287	0.99135	-7.02277
1_46	0.00143334	3.0397	0.169315	0.866189	0.99135	-7.01753
1_47	0.000327711	3.03867	0.0341952	0.972849	0.998042	-7.03143
1_48	-0.000296918	3.03167	-0.0374598	0.970258	0.998042	-7.03131
1_49	-0.00540796	3.0366	-0.549415	0.585013	0.96771	-6.87987
1_5	0.00773875	3.03949	0.867435	0.389588	0.966397	-6.65436
1_50	0.00490768	3.03244	0.705071	0.483832	0.966397	-6.78191
1_51	-0.00682681	3.04627	-0.589541	0.557987	0.96771	-6.85691
1_52	0.00235594	3.02472	0.403375	0.688284	0.989527	-6.9499
1_53	0.00200591	3.04256	0.195325	0.84588	0.99135	-7.01274
1_54	-0.00101411	3.02915	-0.132472	0.895109	0.99135	-7.02315
1_55	0.00531172	3.05307	0.489459	0.626523	0.977397	-6.9112
1_56	-0.00218835	3.03403	-0.23672	0.81378	0.990369	-7.00371
1_57	-0.00770637	3.06264	-0.41781	0.677763	0.98804	-6.94393
1_58	-0.00691493	3.03691	-0.715107	0.47766	0.966397	-6.77477
1_59	-0.00661631	3.04141	-0.598828	0.551821	0.96771	-6.85137
1_6	0.00358179	3.03001	0.478429	0.634299	0.981568	-6.91657
1_60	-0.0040185	3.03689	-0.43006	0.668884	0.98804	-6.9387
1_61	-0.0355582	3.05223	-2.7634	0.00783298	0.925138	-3.42632
1_62	-0.0064149	3.03765	-0.758287	0.451616	0.966397	-6.74294
1_63	-0.0117414	3.0499	-0.941243	0.350822	0.964074	-6.58791
1_64	-0.00946754	3.03228	-1.34406	0.184616	0.941099	-6.13411
1_65	-0.0136159	3.05756	-1.08495	0.282819	0.947608	-6.44353
1_66	0.00883488	3.02665	1.21861	0.228351	0.947608	-6.29171
1_67	0.0116445	3.04181	1.0007	0.321489	0.96148	-6.53056
1_68	0.00208949	3.03874	0.203573	0.839461	0.99135	-7.01108
1_69	0.0186742	3.04862	1.35275	0.181839	0.941099	-6.12265
1_7	0.0212391	3.03965	2.15291	0.0358653	0.925138	-4.78609
1_70	0.0071274	3.03972	0.578399	0.565428	0.96771	-6.86345
1_71	-0.00872823	3.04533	-0.739856	0.46263	0.966397	-6.75675
1_72	-0.00427937	3.03112	-0.551877	0.583336	0.96771	-6.87851
1_73	-0.0164639	3.0551	-1.23061	0.223865	0.947608	-6.27727
1_74	0.00277175	3.03072	0.380408	0.705153	0.990369	-6.95897
1_75	0.00942172	3.04505	1.05605	0.295705	0.948875	-6.47415
1_76	-0.00372234	3.02826	-0.52531	0.601544	0.972621	-6.8929
1_77	-0.00858926	3.04432	-0.72408	0.472179	0.966397	-6.76831
1_78	0.00488964	3.03086	0.712386	0.479329	0.966397	-6.77672
1_79	0.00481004	3.04558	0.564171	0.575001	0.96771	-6.87162
1_8	0.00175768	3.02679	0.26518	0.791893	0.990369	-6.9965
1_80	-0.008114	3.03031	-1.06114	0.293406	0.948875	-6.46881
1_81	0.01205	3.04823	1.14211	0.258506	0.947608	-6.38066
1_82	0.00966605	3.02621	1.23787	0.221184	0.947608	-6.26847
1_83	0.0112278	3.03892	1.27379	0.208258	0.945817	-6.22418
1_84	-0.00386192	3.03369	-0.467769	0.641855	0.982874	-6.92165
1_85	0.0126122	3.03615	1.31506	0.194114	0.941099	-6.17183
1_86	-0.00624596	3.02988	-0.746254	0.458789	0.966397	-6.75199
1_87	0.00503152	3.03564	0.557123	0.579773	0.96771	-6.87559
1_88	-0.00702798	3.03154	-0.821763	0.414868	0.966397	-6.69283
1_89	-0.0141351	3.03612	-1.75694	0.0846652	0.925138	-5.5155
1_9	0.0148573	3.03521	1.49792	0.140046	0.941099	-5.92122
1_90	0.0083236	3.03438	0.899975	0.372177	0.966397	-6.62571
10_11	0.00178258	3.02445	0.27942	0.781002	0.990369	-6.99259
10_12	0.0171943	3.03836	1.94895	0.0565672	0.925138	-5.17778
10_13	-0.0051862	3.02205	-0.87014	0.388122	0.966397	-6.65201
10_14	0.0182311	3.04144	2.01281	0.049192	0.925138	-5.05871
10_15	-0.00147991	3.03249	-0.198443	0.843453	0.99135	-7.01212
10_16	0.0290961	3.04483	3.18034	0.00245077	0.925138	-2.35353
10_17	0.0112231	3.02535	1.49033	0.142026	0.941099	-5.93223
10_18	0.00204731	3.0354	0.236265	0.814132	0.990369	-7.00382
10_19	0.00162611	3.02965	0.239036	0.811993	0.990369	-7.00316
10_20	0.0182952	3.03136	2.19323	0.0326693	0.925138	-4.70476
10_21	0.00282168	3.03365	0.417988	0.677633	0.98804	-6.94385
10_22	0.00238896	3.0378	0.300169	0.765214	0.990369	-6.98652
10_23	0.00444081	3.02957	0.62097	0.537263	0.967628	-6.83781
10_24	0.00215194	3.03091	0.275231	0.784202	0.990369	-6.99376
10_25	0.00363689	3.02817	0.507244	0.614073	0.976442	-6.90228
10_26	-0.000773739	3.0277	-0.109021	0.913595	0.991495	-7.02601
10_27	0.00189608	3.03087	0.24651	0.806233	0.990369	-7.00132
10_28	0.00918852	3.03864	1.0875	0.281705	0.947608	-6.4408
10_29	0.00407927	3.02706	0.624049	0.535254	0.967628	-6.83589
10_30	0.0159632	3.03705	1.63447	0.108047	0.941099	-5.71461
10_31	-0.00481564	3.02675	-0.724441	0.471959	0.966397	-6.76805
10_32	0.00639349	3.02746	0.886206	0.379483	0.966397	-6.63796
10_33	-0.00587	3.02995	-0.78219	0.43756	0.966397	-6.72453
10_34	0.00295596	3.03561	0.380027	0.705434	0.990369	-6.95912
10_35	0.00500249	3.03109	0.674353	0.502998	0.966397	-6.80314
10_36	-0.000423443	3.03695	-0.0511785	0.959374	0.996469	-7.0307
10_37	-0.00186344	3.03533	-0.262434	0.793998	0.990369	-6.99723
10_38	0.00133246	3.04082	0.147331	0.883426	0.99135	-7.02105
10_39	-0.00195693	3.03988	-0.263999	0.792798	0.990369	-6.99682
10_40	0.00898711	3.04615	0.878596	0.383559	0.966397	-6.64465
10_41	0.00536291	3.04084	0.692945	0.491349	0.966397	-6.7904
10_42	0.00990142	3.03996	1.16184	0.250472	0.947608	-6.35825
10_43	0.00317994	3.03372	0.364676	0.716794	0.990369	-6.96488
10_44	-0.00202159	3.03217	-0.262046	0.794295	0.990369	-6.99733
10_45	0.0132195	3.03677	1.69275	0.0963339	0.929681	-5.62146
10_46	0.00119999	3.03507	0.151981	0.879775	0.99135	-7.02035
10_47	-0.0145935	3.02633	-2.16008	0.035278	0.925138	-4.77172
10_48	0.000223392	3.035	0.0303433	0.975906	0.998042	-7.03156
10_49	-0.00352743	3.03109	-0.4374	0.663587	0.98804	-6.93549
10_50	-0.00164225	3.03434	-0.210467	0.834105	0.99135	-7.00964
10_51	-0.00529615	3.02702	-0.832883	0.408623	0.966397	-6.68365
10_52	0.00463751	3.04057	0.522434	0.603531	0.974578	-6.89441
10_53	-0.00617214	3.02944	-0.812794	0.419948	0.966397	-6.70015
10_54	-0.0030828	3.03587	-0.341147	0.734332	0.990369	-6.97326
10_55	-0.000686477	3.02923	-0.0927727	0.926432	0.995474	-7.02767
10_56	0.00975797	3.03924	1.05445	0.29643	0.948875	-6.47582
10_57	-0.00128115	3.02296	-0.202165	0.840557	0.99135	-7.01137
10_58	-0.00125311	3.03325	-0.150727	0.88076	0.99135	-7.02054
10_59	-0.00265932	3.03109	-0.370934	0.712155	0.990369	-6.96256
10_60	-0.0115567	3.037	-1.42905	0.158817	0.941099	-6.01915
10_61	0.0131186	3.02397	2.0224	0.0481597	0.925138	-5.04055
10_62	0.00252919	3.03703	0.268261	0.789532	0.990369	-6.99567
10_63	-0.00109419	3.0323	-0.150028	0.881308	0.99135	-7.02065
10_64	0.00465091	3.03535	0.513819	0.6095	0.975384	-6.8989
10_65	0.00551255	3.02523	0.873113	0.386514	0.966397	-6.64943
10_66	0.00478201	3.03965	0.576373	0.566786	0.96771	-6.86462
10_67	-0.000492319	3.03467	-0.0641725	0.949073	0.996469	-7.02994
10_68	-0.00639423	3.03626	-0.815484	0.418421	0.966397	-6.69797
10_69	-7.2091e-05	3.02484	-0.0105932	0.991588	0.998042	-7.03196
10_70	-0.00283091	3.02783	-0.339382	0.735654	0.990369	-6.97386
10_71	-0.00234786	3.02449	-0.329919	0.742753	0.990369	-6.97706
10_72	0.0166716	3.03875	1.86511	0.067668	0.925138	-5.329
10_73	0.00805535	3.03163	0.999899	0.321872	0.96148	-6.53136
10_74	0.014086	3.03675	1.49174	0.141657	0.941099	-5.93019
10_75	0.0136549	3.03631	1.90356	0.0623665	0.925138	-5.26036
10_76	0.00516526	3.03405	0.567123	0.573009	0.96771	-6.86994
10_77	0.00506139	3.02912	0.660546	0.511745	0.966397	-6.81237
10_78	0.0204767	3.03779	2.45846	0.0172314	0.925138	-4.13911
10_79	0.0117268	3.04323	1.61841	0.11147	0.941099	-5.73975
10_80	0.0149821	3.03328	2.06235	0.0440571	0.925138	-4.96409
10_81	-0.00680269	3.03175	-0.874949	0.385523	0.966397	-6.64783
10_82	0.00447427	3.04731	0.478793	0.634042	0.981568	-6.9164
10_83	0.0037699	3.02415	0.633096	0.529375	0.967628	-6.83018
10_84	0.0127791	3.03162	1.8023	0.0771473	0.925138	-5.43849
10_85	0.00888652	3.02931	1.333	0.188196	0.941099	-6.14859
10_86	0.0180867	3.03814	2.06391	0.0439038	0.925138	-4.96109
10_87	0.0123515	3.03162	1.81441	0.0752377	0.925138	-5.41764
10_88	0.0120959	3.03779	1.46318	0.149284	0.941099	-5.97116
10_89	0.0113692	3.03267	1.62222	0.110652	0.941099	-5.73382
10_90	-0.000187574	3.03325	-0.0273065	0.978317	0.998042	-7.03164
11_12	-0.00599249	3.02877	-0.798653	0.428032	0.966397	-6.71153
11_13	0.00235531	3.042	0.249339	0.804056	0.990369	-7.00061
11_14	-0.00220674	3.02569	-0.30025	0.765153	0.990369	-6.98649
11_15	0.0260908	3.04929	2.48204	0.0162443	0.925138	-4.08631
11_16	0.000865444	3.02949	0.115648	0.908366	0.991495	-7.02526
11_17	-0.00417326	3.05013	-0.393184	0.69575	0.990369	-6.95399
11_18	-0.0010788	3.03361	-0.139958	0.88922	0.99135	-7.02212
11_19	0.00181652	3.03555	0.197088	0.844507	0.99135	-7.01239
11_20	-0.00963338	3.02682	-1.28005	0.206065	0.945049	-6.21634
11_21	0.0175316	3.04245	1.85454	0.0691911	0.925138	-5.34766
11_22	0.0209532	3.02881	2.74506	0.00822588	0.925138	-3.47098
11_23	0.0143069	3.03331	1.89364	0.0636993	0.925138	-5.27819
11_24	0.00441195	3.03253	0.606691	0.546629	0.96771	-6.84661
11_25	0.00775354	3.02833	1.07242	0.288358	0.947608	-6.45691
11_26	0.00613959	3.02828	0.735718	0.465124	0.966397	-6.75981
11_27	0.0158893	3.03788	1.92407	0.0596859	0.925138	-5.22325
11_28	0.0132961	3.03238	1.74645	0.0864878	0.925138	-5.53306
11_29	0.000339884	3.04311	0.0373664	0.970332	0.998042	-7.03132
11_30	-0.000532138	3.03075	-0.0696816	0.944708	0.996469	-7.02957
11_31	0.00415544	3.03243	0.541315	0.590544	0.96771	-6.88431
11_32	0.0100142	3.02987	1.41808	0.161982	0.941099	-6.03437
11_33	0.00349416	3.03254	0.414858	0.679909	0.98804	-6.94517
11_34	0.00458376	3.03616	0.586704	0.559876	0.96771	-6.85859
11_35	0.00147619	3.0319	0.182133	0.856169	0.99135	-7.01526
11_36	-0.00252922	3.02955	-0.332649	0.740702	0.990369	-6.97615
11_37	0.00845993	3.03704	0.929378	0.356879	0.964074	-6.59894
11_38	0.0057964	3.02724	0.850034	0.399104	0.966397	-6.66926
11_39	0.015041	3.03477	1.93201	0.058675	0.925138	-5.20879
11_40	-0.00246584	3.03336	-0.282844	0.778391	0.990369	-6.99161
11_41	0.021177	3.04516	2.01993	0.0484239	0.925138	-5.04524
11_42	-0.000364272	3.02803	-0.0533511	0.957651	0.996469	-7.03058
11_43	0.00175902	3.03835	0.230936	0.818248	0.990369	-7.00508
11_44	-0.00138246	3.03387	-0.166137	0.868677	0.99135	-7.01807
11_45	-0.00474799	3.04054	-0.601237	0.550228	0.96771	-6.84992
11_46	0.000879125	3.03424	0.0966316	0.923381	0.994738	-7.0273
11_47	0.0015982	3.03074	0.221843	0.825283	0.99135	-7.00716
11_48	-0.00360209	3.0307	-0.533381	0.595985	0.969898	-6.8886
11_49	-0.00284825	3.04016	-0.303628	0.762592	0.990369	-6.98546
11_50	-0.00828951	3.0283	-0.977259	0.332851	0.96148	-6.55358
11_51	0.00775434	3.03415	0.74659	0.458588	0.966397	-6.75174
11_52	-0.00133372	3.02237	-0.193383	0.847393	0.99135	-7.01312
11_53	0.00273564	3.03625	0.317962	0.751755	0.990369	-6.98097
11_54	0.00317004	3.02524	0.457664	0.649052	0.984131	-6.92636
11_55	-0.00484145	3.04528	-0.475954	0.63605	0.981755	-6.91776
11_56	0.00400819	3.02946	0.638585	0.525825	0.967628	-6.82668
11_57	0.00624979	3.05012	0.544785	0.588171	0.96771	-6.88242
11_58	0.000728824	3.03381	0.0859322	0.931842	0.995764	-7.02829
11_59	-0.0173623	3.03427	-2.16646	0.0347622	0.925138	-4.7589
11_60	-0.00468454	3.03711	-0.579397	0.564759	0.96771	-6.86287
11_61	0.00633179	3.03827	0.636538	0.527147	0.967628	-6.82799
11_62	-0.000380167	3.03302	-0.052801	0.958088	0.996469	-7.03061
11_63	-0.00752346	3.04405	-0.711485	0.479883	0.966397	-6.77736
11_64	-0.00710627	3.03121	-0.941865	0.350506	0.964074	-6.58732
11_65	-0.00157402	3.02758	-0.225997	0.822067	0.990369	-7.00622
11_66	0.003886	3.02182	0.696896	0.488893	0.966397	-6.78765
11_67	-0.0220899	3.03259	-2.36696	0.0215941	0.925138	-4.34017
11_68	-0.00605539	3.03362	-0.691112	0.492491	0.966397	-6.79167
11_69	-0.00298908	3.03541	-0.341957	0.733726	0.990369	-6.97298
11_70	0.00545167	3.03777	0.631796	0.530218	0.967628	-6.83101
11_71	-0.00216114	3.04875	-0.219325	0.827233	0.99135	-7.00772
11_72	0.00459738	3.0381	0.552746	0.582746	0.96771	-6.87803
11_73	-0.00466349	3.05274	-0.422937	0.674041	0.98804	-6.94176
11_74	-0.00157004	3.03001	-0.202635	0.840191	0.99135	-7.01127
11_75	0.0157984	3.0468	1.57311	0.121605	0.941099	-5.80949
11_76	0.00399991	3.03071	0.563275	0.575607	0.96771	-6.87212
11_77	0.011361	3.05267	1.06569	0.291363	0.948875	-6.46403
11_78	-0.0052439	3.03027	-0.674812	0.502709	0.966397	-6.80283
11_79	0.0244328	3.04588	2.74065	0.0083231	0.925138	-3.4817
11_80	-0.00494117	3.03121	-0.647779	0.519905	0.967628	-6.82075
11_81	0.00675603	3.04403	0.752152	0.455265	0.966397	-6.74757
11_82	-0.00271651	3.0294	-0.426054	0.671782	0.98804	-6.94042
11_83	0.0189438	3.03608	2.38392	0.0207172	0.925138	-4.30336
11_84	0.0155671	3.03616	1.8948	0.0635424	0.925138	-5.27611
11_85	0.0095303	3.04018	1.05291	0.297129	0.948875	-6.47743
11_86	0.00232932	3.03296	0.292468	0.771063	0.990369	-6.98882
11_87	0.0146844	3.03864	1.72446	0.0904146	0.925138	-5.56956
11_88	0.00629472	3.03344	0.792159	0.431776	0.966397	-6.71669
11_89	0.00486284	3.03677	0.502098	0.617664	0.976472	-6.90489
11_90	0.0233111	3.03646	2.95763	0.00461156	0.925138	-2.93996
12_13	-0.00150514	3.0299	-0.203339	0.839643	0.99135	-7.01113
12_14	-0.000216416	3.03906	-0.0233247	0.981478	0.998042	-7.03175
12_15	0.0117293	3.03095	1.62004	0.111118	0.941099	-5.73721
12_16	-0.00312504	3.03516	-0.358228	0.721586	0.990369	-6.96723
12_17	-0.00842971	3.03044	-1.07817	0.285808	0.947608	-6.45079
12_18	-0.0050512	3.05448	-0.423587	0.67357	0.98804	-6.94148
12_19	-0.0080445	3.03047	-1.22876	0.224554	0.947608	-6.27951
12_20	-0.00191153	3.03164	-0.211561	0.833255	0.99135	-7.00941
12_21	0.0118896	3.03404	1.48475	0.143495	0.941099	-5.94029
12_22	0.00973992	3.03573	1.11258	0.270874	0.947608	-6.41352
12_23	-0.00187646	3.03065	-0.230691	0.818437	0.990369	-7.00513
12_24	-0.00434622	3.02608	-0.622294	0.536399	0.967628	-6.83699
12_25	0.0130709	3.02991	1.70096	0.0947714	0.925755	-5.6081
12_26	0.0122226	3.03421	1.4069	0.165256	0.941099	-6.04975
12_27	0.0202046	3.03486	2.60039	0.0120203	0.925138	-3.81535
12_28	0.0186201	3.03298	2.36692	0.0215963	0.925138	-4.34027
12_29	0.00677577	3.02851	0.955142	0.343813	0.962917	-6.5748
12_30	-0.0141646	3.04568	-1.45378	0.151865	0.941099	-5.98448
12_31	-0.00163362	3.03155	-0.228031	0.820494	0.990369	-7.00575
12_32	-0.00465978	3.02769	-0.698349	0.487991	0.966397	-6.78663
12_33	0.00792578	3.03083	1.01582	0.314299	0.96148	-6.51544
12_34	-0.0055671	3.03372	-0.634282	0.528607	0.967628	-6.82943
12_35	-0.00239011	3.03774	-0.282521	0.778637	0.990369	-6.99171
12_36	-0.0159732	3.03651	-1.92812	0.0591692	0.925138	-5.21589
12_37	0.00197174	3.02805	0.274717	0.784595	0.990369	-6.9939
12_38	-0.00661112	3.03933	-0.716322	0.476916	0.966397	-6.7739
12_39	0.000268887	3.03222	0.0337846	0.973175	0.998042	-7.03144
12_40	-0.0161233	3.04028	-1.78533	0.0798913	0.925138	-5.4675
12_41	0.00879298	3.0294	1.22484	0.226016	0.947608	-6.28424
12_42	0.00777632	3.04464	0.746473	0.458658	0.966397	-6.75183
12_43	0.000655823	3.03947	0.0746043	0.940809	0.996469	-7.02921
12_44	-0.0131753	3.04312	-1.53871	0.129784	0.941099	-5.86122
12_45	-0.00582081	3.03561	-0.58651	0.560006	0.96771	-6.8587
12_46	-0.0111218	3.04599	-1.20243	0.234504	0.947608	-6.31098
12_47	-0.00217089	3.03566	-0.257931	0.797453	0.990369	-6.99841
12_48	-0.00159207	3.03629	-0.193563	0.847253	0.99135	-7.01309
12_49	-0.00343968	3.03221	-0.432602	0.667048	0.98804	-6.93759
12_50	-0.019388	3.04349	-1.97904	0.0529814	0.925138	-5.12208
12_51	0.00418065	3.02881	0.50269	0.617251	0.976472	-6.90459
12_52	-0.0172657	3.04171	-1.90635	0.0619959	0.925138	-5.25534
12_53	0.00903374	3.02618	1.25158	0.216183	0.947608	-6.25171
12_54	-0.0115259	3.03902	-1.37175	0.17588	0.941099	-6.09737
12_55	0.012587	3.02906	1.79757	0.0779051	0.925138	-5.44661
12_56	-0.0109108	3.04879	-1.17812	0.243975	0.947608	-6.33947
12_57	0.00267626	3.02998	0.343156	0.732829	0.990369	-6.97256
12_58	-0.00659089	3.04967	-0.541496	0.59042	0.96771	-6.88422
12_59	0.00432797	3.02911	0.599508	0.551371	0.96771	-6.85096
12_60	0.00273318	3.04844	0.327086	0.744883	0.990369	-6.978
12_61	0.01371	3.03239	1.81913	0.0745045	0.925138	-5.40948
12_62	-0.00232585	3.04928	-0.199828	0.842374	0.99135	-7.01184
12_63	0.00691533	3.03419	0.868937	0.388774	0.966397	-6.65306
12_64	-0.0128416	3.05692	-1.13754	0.260394	0.947608	-6.3858
12_65	0.00235578	3.0276	0.344793	0.731606	0.990369	-6.972
12_66	0.0153253	3.04407	1.42769	0.159208	0.941099	-6.02105
12_67	-0.00648719	3.02987	-0.889503	0.377726	0.966397	-6.63504
12_68	-0.0022766	3.04333	-0.250522	0.803146	0.990369	-7.00032
12_69	-0.00346544	3.03118	-0.491796	0.624881	0.977397	-6.91004
12_70	-0.00734776	3.02872	-0.841118	0.404035	0.966397	-6.67678
12_71	-5.77659e-05	3.03347	-0.00671321	0.994669	0.998042	-7.032
12_72	0.00282491	3.05389	0.271626	0.786957	0.990369	-6.99475
12_73	0.00707932	3.03101	0.929017	0.357064	0.964074	-6.59928
12_74	0.00123643	3.051	0.110515	0.912416	0.991495	-7.02585
12_75	0.0158046	3.02895	2.1177	0.0388765	0.925138	-4.85606
12_76	0.00222521	3.04477	0.212098	0.832838	0.99135	-7.00929
12_77	-0.00545914	3.0299	-0.769534	0.44497	0.966397	-6.73435
12_78	-0.0111353	3.0482	-1.03089	0.307243	0.953024	-6.50015
12_79	0.0165524	3.02668	2.21647	0.0309442	0.925138	-4.65733
12_80	0.00993171	3.04393	1.02894	0.308149	0.953024	-6.50214
12_81	0.00846086	3.03179	1.16667	0.248531	0.947608	-6.3527
12_82	0.000546492	3.04692	0.0570872	0.954689	0.996469	-7.03037
12_83	-0.00391209	3.02957	-0.540977	0.590774	0.96771	-6.8845
12_84	-0.00264689	3.03921	-0.317842	0.751845	0.990369	-6.98101
12_85	0.00583442	3.02752	0.77806	0.43997	0.966397	-6.72775
12_86	-0.00539381	3.04509	-0.578974	0.565043	0.96771	-6.86311
12_87	0.00551266	3.02888	0.720512	0.474354	0.966397	-6.77089
12_88	0.000238232	3.04462	0.02776	0.977957	0.998042	-7.03163
12_89	0.00469914	3.03461	0.562139	0.576375	0.96771	-6.87277
12_90	0.000433455	3.0408	0.051775	0.958901	0.996469	-7.03067
13_14	0.00127563	3.02633	0.181538	0.856633	0.99135	-7.01537
13_15	0.0281426	3.04412	3.19697	0.00233543	0.925138	-2.30858
13_16	-0.00632998	3.03049	-0.859904	0.393689	0.966397	-6.66084
13_17	-0.0101123	3.04181	-1.03021	0.30756	0.953024	-6.50085
13_18	-0.00225136	3.02976	-0.319303	0.750743	0.990369	-6.98054
13_19	0.0057078	3.04029	0.614521	0.541483	0.96771	-6.84181
13_20	-0.00593384	3.03148	-0.70138	0.486114	0.966397	-6.78451
13_21	0.0079965	3.04088	0.843286	0.402833	0.966397	-6.67495
13_22	0.00805995	3.02911	1.03232	0.306578	0.953024	-6.49869
13_23	0.0111968	3.03004	1.45453	0.151658	0.941099	-5.98343
13_24	0.0100308	3.03366	1.34368	0.184738	0.941099	-6.13461
13_25	0.0158553	3.03087	1.98367	0.0524478	0.925138	-5.11345
13_26	-0.00241059	3.02648	-0.320109	0.750136	0.990369	-6.98028
13_27	0.0198752	3.03514	2.2667	0.0274863	0.925138	-4.55336
13_28	0.00393198	3.02809	0.500726	0.618623	0.976472	-6.90558
13_29	-0.00614769	3.04494	-0.601725	0.549906	0.96771	-6.84963
13_30	-0.00130225	3.03094	-0.17158	0.864417	0.99135	-7.01714
13_31	0.0109174	3.02898	1.44355	0.154711	0.941099	-5.99889
13_32	0.0112861	3.02802	1.55675	0.125442	0.941099	-5.83423
13_33	0.00307096	3.03886	0.356793	0.722654	0.990369	-6.96775
13_34	-0.0100419	3.04134	-1.13846	0.260015	0.947608	-6.38477
13_35	0.00109914	3.03458	0.124147	0.901666	0.99135	-7.02423
13_36	-0.0020236	3.03293	-0.264611	0.792328	0.990369	-6.99665
13_37	-0.00107601	3.04774	-0.111616	0.911547	0.991495	-7.02573
13_38	0.00111534	3.02904	0.154769	0.877587	0.99135	-7.01992
13_39	0.00858369	3.04282	1.03657	0.30461	0.953024	-6.49433
13_40	-0.000214081	3.03623	-0.024646	0.980429	0.998042	-7.03171
13_41	0.0123027	3.04489	1.12626	0.265095	0.947608	-6.3984
13_42	-0.000419299	3.02758	-0.0562513	0.955352	0.996469	-7.03042
13_43	-0.00106007	3.0313	-0.132786	0.894862	0.99135	-7.02311
13_44	-0.00233605	3.0284	-0.269068	0.788915	0.990369	-6.99545
13_45	0.002653	3.03063	0.367938	0.714375	0.990369	-6.96368
13_46	-0.00560249	3.03092	-0.667829	0.507121	0.966397	-6.80753
13_47	-0.00949808	3.02747	-1.33275	0.188276	0.941099	-6.14891
13_48	-0.00456166	3.02812	-0.712431	0.479302	0.966397	-6.77669
13_49	0.00565538	3.03382	0.669567	0.506021	0.966397	-6.80636
13_50	-0.0127486	3.02843	-1.69796	0.0953413	0.926801	-5.613
13_51	0.00662107	3.0386	0.682961	0.497586	0.966397	-6.79728
13_52	-0.00309516	3.02681	-0.423508	0.673627	0.98804	-6.94151
13_53	0.00259758	3.03483	0.292759	0.770842	0.990369	-6.98873
13_54	0.00237813	3.03026	0.3214	0.749163	0.990369	-6.97986
13_55	-0.00268095	3.0424	-0.287432	0.774895	0.990369	-6.99029
13_56	-0.00469467	3.03173	-0.666631	0.50788	0.966397	-6.80833
13_57	0.00309386	3.04693	0.226743	0.82149	0.990369	-7.00605
13_58	0.00761901	3.03185	1.06346	0.292361	0.948875	-6.46637
13_59	-0.00737589	3.03636	-0.814011	0.419256	0.966397	-6.69916
13_60	-0.0109361	3.03404	-1.45224	0.15229	0.941099	-5.98666
13_61	-0.000864419	3.03956	-0.0907232	0.928052	0.995474	-7.02786
13_62	-0.00436001	3.03016	-0.565526	0.574086	0.96771	-6.87085
13_63	-0.0173147	3.0448	-1.4523	0.152274	0.941099	-5.98658
13_64	-0.00431427	3.03187	-0.576077	0.566985	0.96771	-6.8648
13_65	0.00354228	3.03642	0.381699	0.7042	0.990369	-6.95848
13_66	-0.00540664	3.02288	-0.971182	0.33584	0.962278	-6.55946
13_67	-0.0186483	3.03203	-2.29195	0.0258816	0.925138	-4.50038
13_68	-0.0123301	3.03415	-1.6565	0.10349	0.935616	-5.67975
13_69	0.00209839	3.0387	0.226923	0.821351	0.990369	-7.00601
13_70	0.00635432	3.03938	0.689164	0.493706	0.966397	-6.79302
13_71	-0.00879487	3.04956	-0.786752	0.434908	0.966397	-6.72096
13_72	-0.000337205	3.03366	-0.0402608	0.968035	0.998042	-7.0312
13_73	-0.0079662	3.05439	-0.676161	0.501859	0.966397	-6.80191
13_74	0.00328373	3.0266	0.42007	0.676121	0.98804	-6.94297
13_75	0.0153704	3.04738	1.52525	0.133102	0.941099	-5.88119
13_76	0.00315489	3.02889	0.419469	0.676557	0.98804	-6.94323
13_77	0.0146774	3.04652	1.48651	0.14303	0.941099	-5.93775
13_78	-0.00333433	3.03011	-0.515928	0.608036	0.975384	-6.89781
13_79	0.023552	3.04429	2.38192	0.0208191	0.925138	-4.30772
13_80	-0.00147352	3.03215	-0.180773	0.857231	0.99135	-7.01551
13_81	0.00140957	3.04152	0.146524	0.88406	0.99135	-7.02117
13_82	0.00507077	3.02906	0.737171	0.464248	0.966397	-6.75874
13_83	0.0107805	3.03833	1.30156	0.198657	0.941099	-6.18912
13_84	0.0101114	3.03231	1.32171	0.191905	0.941099	-6.16326
13_85	-0.00822793	3.04279	-0.834852	0.407523	0.966397	-6.68201
13_86	-0.00113388	3.02974	-0.144722	0.885475	0.99135	-7.02144
13_87	-0.00440279	3.04604	-0.461992	0.645966	0.984131	-6.92435
13_88	-0.0028001	3.0286	-0.377853	0.707039	0.990369	-6.95995
13_89	-0.00207873	3.04579	-0.218298	0.828029	0.99135	-7.00794
13_90	-0.00579372	3.03054	-0.734244	0.466015	0.966397	-6.76089
14_15	0.0168244	3.02497	2.39609	0.0201085	0.925138	-4.27684
14_16	-0.00535418	3.03653	-0.638979	0.52557	0.967628	-6.82643
14_17	-0.00560837	3.02857	-0.772728	0.443093	0.966397	-6.73189
14_18	-0.00889543	3.04574	-0.941934	0.350472	0.964074	-6.58726
14_19	0.00171072	3.03431	0.254426	0.800145	0.990369	-6.99932
14_20	0.00950593	3.03028	1.18891	0.239738	0.947608	-6.3269
14_21	0.000696546	3.0319	0.085588	0.932114	0.995764	-7.02832
14_22	-0.0111046	3.03418	-1.19716	0.236534	0.947608	-6.3172
14_23	-0.00258971	3.03071	-0.304143	0.762202	0.990369	-6.9853
14_24	-0.00762545	3.02658	-1.16298	0.25001	0.947608	-6.35693
14_25	-0.00352507	3.03212	-0.454404	0.651381	0.985561	-6.92785
14_26	6.29093e-05	3.0347	0.0072341	0.994255	0.998042	-7.032
14_27	0.00535719	3.03341	0.681856	0.498279	0.966397	-6.79804
14_28	-0.0107431	3.03782	-1.31033	0.195697	0.941099	-6.17791
14_29	-0.00397035	3.0252	-0.531882	0.597015	0.970643	-6.8894
14_30	0.000781944	3.04643	0.0775191	0.938501	0.996469	-7.02898
14_31	-0.00466141	3.03236	-0.604697	0.547943	0.96771	-6.84783
14_32	0.00106326	3.03038	0.130744	0.896469	0.99135	-7.02338
14_33	0.00806633	3.03437	1.00084	0.321422	0.96148	-6.53043
14_34	0.0133993	3.03401	1.60124	0.115228	0.941099	-5.7664
14_35	-0.000993979	3.03136	-0.125772	0.900385	0.99135	-7.02403
14_36	-0.00345822	3.03507	-0.402616	0.688839	0.989527	-6.95021
14_37	-0.00388468	3.03102	-0.549807	0.584746	0.96771	-6.87966
14_38	-0.0245072	3.04996	-2.44397	0.0178647	0.925138	-4.17137
14_39	-0.0105506	3.03192	-1.38189	0.172764	0.941099	-6.08376
14_40	-0.0194637	3.04138	-2.06645	0.0436543	0.925138	-4.95618
14_41	-0.00333549	3.02616	-0.451707	0.653311	0.98699	-6.92908
14_42	-0.0120638	3.04202	-1.10491	0.274156	0.947608	-6.42193
14_43	0.00506597	3.03198	0.673105	0.503785	0.966397	-6.80398
14_44	-0.0112242	3.03513	-1.47307	0.146608	0.941099	-5.95706
14_45	0.00641878	3.02952	0.761463	0.449733	0.966397	-6.74053
14_46	-0.00524218	3.03408	-0.626497	0.53366	0.967628	-6.83435
14_47	0.00186185	3.0334	0.256359	0.798659	0.990369	-6.99882
14_48	0.00181147	3.03343	0.245369	0.807112	0.990369	-7.00161
14_49	0.00152377	3.02613	0.237081	0.813501	0.990369	-7.00363
14_50	-0.000927391	3.03259	-0.107837	0.914529	0.991495	-7.02614
14_51	0.00213599	3.02905	0.280762	0.779979	0.990369	-6.99221
14_52	-0.0105334	3.03746	-1.12808	0.264332	0.947608	-6.39638
14_53	0.00237985	3.03018	0.351167	0.726846	0.990369	-6.96976
14_54	-0.00773798	3.03263	-1.10378	0.274642	0.947608	-6.42316
14_55	0.00561704	3.03364	0.784895	0.435986	0.966397	-6.72241
14_56	-0.0122586	3.05179	-1.1392	0.259709	0.947608	-6.38394
14_57	0.00390712	3.02475	0.525532	0.601391	0.972621	-6.89278
14_58	0.0010129	3.04214	0.111291	0.911803	0.991495	-7.02576
14_59	0.00699297	3.02722	0.973756	0.334571	0.96148	-6.55697
14_60	-0.0131933	3.03898	-1.56424	0.123674	0.941099	-5.82293
14_61	0.00552523	3.03235	0.75951	0.45089	0.966397	-6.74201
14_62	-0.000967004	3.04924	-0.0972034	0.922929	0.994738	-7.02725
14_63	-0.0054653	3.03181	-0.734689	0.465746	0.966397	-6.76056
14_64	0.0128012	3.04323	1.43645	0.156711	0.941099	-6.00883
14_65	0.000695402	3.0299	0.104379	0.91726	0.99256	-7.02652
14_66	0.0236901	3.03518	2.49649	0.0156648	0.925138	-4.05376
14_67	-0.010622	3.03116	-1.50076	0.139312	0.941099	-5.9171
14_68	-0.0128709	3.03831	-1.44442	0.154467	0.941099	-5.99767
14_69	0.00848862	3.02807	1.19577	0.237075	0.947608	-6.31885
14_70	-0.000353207	3.02768	-0.0569859	0.954769	0.996469	-7.03038
14_71	-0.00901418	3.02983	-1.18449	0.24147	0.947608	-6.33207
14_72	-0.00062321	3.04583	-0.064022	0.949192	0.996469	-7.02995
14_73	-0.00313945	3.03055	-0.419352	0.676642	0.98804	-6.94328
14_74	0.00235178	3.04561	0.239713	0.811471	0.990369	-7.00299
14_75	0.00156224	3.02456	0.255709	0.799159	0.990369	-6.99899
14_76	0.00315102	3.04402	0.329089	0.743377	0.990369	-6.97733
14_77	-0.00606817	3.02767	-0.851416	0.398343	0.966397	-6.66808
14_78	0.00541895	3.05134	0.524739	0.601938	0.972866	-6.8932
14_79	-0.00129355	3.02556	-0.187665	0.851851	0.99135	-7.01423
14_80	0.0106631	3.04437	0.960118	0.341326	0.962575	-6.57007
14_81	0.00237728	3.02746	0.373895	0.709964	0.990369	-6.96145
14_82	-0.00329283	3.05295	-0.302519	0.763433	0.990369	-6.9858
14_83	-0.00697901	3.02602	-0.924505	0.359385	0.966397	-6.60344
14_84	-0.00727463	3.03096	-0.934206	0.354406	0.964074	-6.59447
14_85	-0.0082402	3.02546	-1.06354	0.292328	0.948875	-6.46629
14_86	-0.00315324	3.04396	-0.33462	0.739224	0.990369	-6.97548
14_87	-0.0082111	3.02937	-1.01034	0.316891	0.96148	-6.52095
14_88	-0.00415881	3.04162	-0.445105	0.658044	0.98804	-6.93206
14_89	-0.00394672	3.03044	-0.527302	0.600169	0.972362	-6.89184
14_90	-0.00452422	3.03958	-0.464871	0.643915	0.983337	-6.92301
15_16	-0.00233749	3.02748	-0.33734	0.737184	0.990369	-6.97456
15_17	0.0141517	3.04294	1.57974	0.120077	0.941099	-5.7994
15_18	-0.00562164	3.03288	-0.672114	0.504411	0.966397	-6.80465
15_19	0.00856461	3.03737	1.03091	0.307232	0.953024	-6.50013
15_20	0.00634401	3.03781	0.778033	0.439986	0.966397	-6.72777
15_21	-0.00551487	3.05011	-0.537041	0.593472	0.968563	-6.88663
15_22	0.00195278	3.04154	0.20408	0.839068	0.99135	-7.01098
15_23	0.0096509	3.03269	1.29248	0.201761	0.941099	-6.20067
15_24	0.00558727	3.02613	0.835118	0.407375	0.966397	-6.68179
15_25	0.00608405	3.03567	0.720579	0.474314	0.966397	-6.77084
15_26	0.00652116	3.03371	0.852196	0.397914	0.966397	-6.66742
15_27	0.0087041	3.04244	0.939983	0.351462	0.964074	-6.58908
15_28	0.0137068	3.03313	1.94413	0.0571605	0.925138	-5.18663
15_29	0.0122165	3.04615	1.13184	0.262761	0.947608	-6.39218
15_30	-0.0195862	3.03446	-2.28203	0.0265021	0.925138	-4.52126
15_31	0.0111266	3.03675	1.41328	0.163381	0.941099	-6.04098
15_32	0.00967234	3.03384	1.30812	0.19644	0.941099	-6.18074
15_33	-0.00509892	3.03411	-0.628133	0.532596	0.967628	-6.83332
15_34	-0.00985393	3.03929	-1.17566	0.244952	0.947608	-6.34233
15_35	0.007064	3.03446	0.656309	0.514446	0.967628	-6.81517
15_36	0.00430288	3.03688	0.438484	0.662806	0.98804	-6.93501
15_37	0.0104256	3.06504	0.759276	0.451029	0.966397	-6.74219
15_38	-0.00771609	3.03505	-0.920467	0.361472	0.966397	-6.60714
15_39	0.0156082	3.06025	1.33689	0.18693	0.941099	-6.14351
15_40	-0.00603603	3.04001	-0.663356	0.509959	0.966397	-6.81051
15_41	0.0145464	3.05582	1.07022	0.289335	0.947608	-6.45923
15_42	0.00473798	3.04064	0.582559	0.562644	0.96771	-6.86102
15_43	-0.00320534	3.04055	-0.320798	0.749617	0.990369	-6.98005
15_44	0.015818	3.03699	1.95456	0.0558828	0.925138	-5.16744
15_45	-0.000652473	3.04453	-0.0611581	0.951462	0.996469	-7.03013
15_46	0.0030244	3.0388	0.32647	0.745346	0.990369	-6.9782
15_47	0.000899878	3.03855	0.106617	0.915492	0.991495	-7.02628
15_48	-0.00480481	3.03741	-0.574355	0.568141	0.96771	-6.86579
15_49	-0.0118277	3.04299	-1.12314	0.266408	0.947608	-6.40187
15_50	-0.00780047	3.03962	-0.949598	0.346598	0.964074	-6.58005
15_51	-0.00718981	3.03575	-0.816652	0.417758	0.966397	-6.69701
15_52	-0.00247215	3.03633	-0.311596	0.756562	0.990369	-6.98299
15_53	-0.0138841	3.04189	-1.45357	0.151922	0.941099	-5.98478
15_54	-0.00645053	3.03437	-0.799592	0.427492	0.966397	-6.71078
15_55	0.0169056	3.04769	1.30894	0.196164	0.941099	-6.1797
15_56	-0.00109222	3.032	-0.12891	0.897914	0.99135	-7.02362
15_57	0.00428329	3.0476	0.387675	0.699798	0.990369	-6.95616
15_58	-0.00220071	3.03372	-0.270443	0.787863	0.990369	-6.99508
15_59	0.00945306	3.03154	1.03845	0.303741	0.953024	-6.4924
15_60	-0.0111592	3.03211	-1.50852	0.13732	0.941099	-5.90578
15_61	0.00326391	3.04229	0.391095	0.697284	0.990369	-6.95482
15_62	-0.00216527	3.03484	-0.299111	0.766017	0.990369	-6.98684
15_63	0.00645288	3.04293	0.56738	0.572835	0.96771	-6.86979
15_64	-0.00141398	3.03146	-0.180446	0.857486	0.99135	-7.01557
15_65	-0.0018318	3.04017	-0.21638	0.829517	0.99135	-7.00837
15_66	-0.0134116	3.02779	-2.15506	0.035688	0.925138	-4.78178
15_67	-0.00547828	3.03973	-0.651847	0.517298	0.967628	-6.8181
15_68	-0.0132536	3.03579	-1.39157	0.169828	0.941099	-6.07066
15_69	0.0120469	3.03319	1.61486	0.112239	0.941099	-5.74529
15_70	-0.0114058	3.03036	-1.39236	0.169589	0.941099	-6.06959
15_71	0.00442802	3.04642	0.422731	0.67419	0.98804	-6.94184
15_72	0.00286447	3.03289	0.339285	0.735727	0.990369	-6.9739
15_73	0.00986884	3.051	0.807569	0.422924	0.966397	-6.70438
15_74	0.00424643	3.03068	0.624058	0.535249	0.967628	-6.83589
15_75	0.01491	3.05561	1.40393	0.166133	0.941099	-6.05381
15_76	0.00492983	3.03271	0.615441	0.54088	0.96771	-6.84125
15_77	0.0230137	3.05529	1.76063	0.0840319	0.925138	-5.5093
15_78	-0.00046174	3.03391	-0.0589878	0.953182	0.996469	-7.03026
15_79	0.0126677	3.05005	1.0761	0.286726	0.947608	-6.453
15_80	0.00165462	3.03808	0.186675	0.852624	0.99135	-7.01441
15_81	-0.00227878	3.05856	-0.193404	0.847377	0.99135	-7.01312
15_82	-0.0117178	3.03064	-1.66234	0.102308	0.935402	-5.67043
15_83	0.0136233	3.04545	1.53529	0.130621	0.941099	-5.86631
15_84	0.000339489	3.03354	0.0374724	0.970248	0.998042	-7.03131
15_85	0.0139843	3.04681	1.30244	0.198361	0.941099	-6.18801
15_86	-0.0136493	3.04043	-1.50269	0.138815	0.941099	-5.91429
15_87	0.00562732	3.05072	0.486721	0.628449	0.977533	-6.91254
15_88	-0.00788679	3.0433	-0.829419	0.410562	0.966397	-6.68653
15_89	0.0183173	3.0473	1.5712	0.122047	0.941099	-5.81238
15_90	-0.00164407	3.04206	-0.196765	0.844759	0.99135	-7.01246
16_17	0.00669951	3.03576	0.788549	0.433865	0.966397	-6.71954
16_18	-0.00725308	3.04354	-0.62641	0.533717	0.967628	-6.83441
16_19	-0.0106728	3.03737	-1.30593	0.19718	0.941099	-6.18355
16_20	0.000268259	3.04225	0.0312611	0.975178	0.998042	-7.03153
16_21	0.00649421	3.03561	0.807996	0.42268	0.966397	-6.70403
16_22	0.0040934	3.04399	0.400916	0.690083	0.989585	-6.9509
16_23	0.0148143	3.03322	1.8269	0.0733096	0.925138	-5.396
16_24	0.0110866	3.03258	1.45895	0.150442	0.941099	-5.97717
16_25	0.0107225	3.03156	1.34897	0.183045	0.941099	-6.12766
16_26	0.0182911	3.04004	1.61092	0.113097	0.941099	-5.75141
16_27	0.0154029	3.03655	1.74577	0.0866075	0.925138	-5.53419
16_28	0.0161151	3.04677	1.61912	0.111317	0.941099	-5.73865
16_29	-0.0053917	3.03226	-0.717657	0.476099	0.966397	-6.77294
16_30	0.0207542	3.05541	1.62577	0.10989	0.941099	-5.72826
16_31	0.00625595	3.03302	0.743784	0.46027	0.966397	-6.75384
16_32	0.00705694	3.03426	0.790754	0.432588	0.966397	-6.7178
16_33	0.00112502	3.04377	0.119182	0.905579	0.991495	-7.02484
16_34	0.00703115	3.04324	0.782432	0.437419	0.966397	-6.72434
16_35	-0.00136517	3.03504	-0.172234	0.863905	0.99135	-7.01703
16_36	0.00436569	3.03808	0.509007	0.612846	0.976442	-6.90138
16_37	-0.00970483	3.03856	-1.07289	0.288148	0.947608	-6.4564
16_38	0.00825203	3.0525	0.741568	0.4616	0.966397	-6.75548
16_39	-0.0125432	3.03548	-1.57699	0.120709	0.941099	-5.80358
16_40	0.00183168	3.05795	0.178116	0.859306	0.99135	-7.01599
16_41	0.0039912	3.03838	0.444767	0.658287	0.98804	-6.93222
16_42	0.00953965	3.04465	0.812514	0.420107	0.966397	-6.70038
16_43	-0.00355752	3.03954	-0.327666	0.744446	0.990369	-6.97781
16_44	-0.00821686	3.04532	-0.842363	0.403345	0.966397	-6.67573
16_45	0.00220465	3.03585	0.251198	0.802626	0.990369	-7.00014
16_46	-0.00250111	3.04293	-0.249764	0.803729	0.990369	-7.00051
16_47	-0.00731335	3.03422	-0.949351	0.346722	0.964074	-6.58029
16_48	-0.0132965	3.04239	-1.47451	0.146221	0.941099	-5.95499
16_49	-0.00820028	3.03563	-0.955297	0.343735	0.962917	-6.57466
16_50	-0.0116835	3.04059	-1.21365	0.230225	0.947608	-6.29765
16_51	0.00578713	3.03063	0.749154	0.457054	0.966397	-6.74983
16_52	-0.0133622	3.05499	-1.22742	0.225051	0.947608	-6.28112
16_53	-0.0113651	3.03199	-1.54124	0.129169	0.941099	-5.85746
16_54	-0.0272394	3.04932	-2.89556	0.00547447	0.925138	-3.09799
16_55	-0.00653524	3.0296	-0.861815	0.392646	0.966397	-6.6592
16_56	-0.00264401	3.0482	-0.274347	0.784877	0.990369	-6.994
16_57	-0.00377886	3.0328	-0.471484	0.639217	0.982143	-6.91989
16_58	-0.0084791	3.04211	-0.91747	0.363025	0.966397	-6.60988
16_59	-0.00235906	3.03019	-0.307063	0.759991	0.990369	-6.9844
16_60	-0.0113677	3.04611	-1.13122	0.26302	0.947608	-6.39287
16_61	-0.00185433	3.0305	-0.271061	0.78739	0.990369	-6.99491
16_62	-0.0178388	3.04774	-1.76903	0.0826041	0.925138	-5.49514
16_63	-0.00552568	3.02819	-0.727267	0.470242	0.966397	-6.76599
16_64	0.00477266	3.04039	0.431447	0.667881	0.98804	-6.93809
16_65	-0.011177	3.02957	-1.4556	0.151361	0.941099	-5.9819
16_66	0.011573	3.04026	1.24758	0.217634	0.947608	-6.25662
16_67	-0.0035042	3.04037	-0.415861	0.679179	0.98804	-6.94475
16_68	-0.00585059	3.04511	-0.638638	0.52579	0.967628	-6.82665
16_69	0.0102846	3.03787	1.34282	0.185015	0.941099	-6.13574
16_70	-0.00253108	3.03529	-0.293608	0.770196	0.990369	-6.98848
16_71	-0.00324349	3.03226	-0.416296	0.678863	0.98804	-6.94456
16_72	-0.000390585	3.04493	-0.0397212	0.968464	0.998042	-7.03122
16_73	0.00364885	3.03602	0.411328	0.68248	0.988897	-6.94664
16_74	0.0046785	3.04178	0.409739	0.683638	0.988897	-6.94729
16_75	0.00534865	3.03452	0.763413	0.448579	0.966397	-6.73904
16_76	0.0251322	3.05408	2.0428	0.0460258	0.925138	-5.00167
16_77	0.00872915	3.02887	1.10386	0.274605	0.947608	-6.42307
16_78	-0.00177184	3.04709	-0.186077	0.85309	0.99135	-7.01453
16_79	0.0129189	3.03644	1.52708	0.132648	0.941099	-5.87849
16_80	0.0237582	3.04877	2.13347	0.0375012	0.925138	-4.82483
16_81	-0.00153511	3.03899	-0.188023	0.851572	0.99135	-7.01416
16_82	0.0108059	3.05748	0.779484	0.439138	0.966397	-6.72665
16_83	-0.00423366	3.03311	-0.580643	0.563925	0.96771	-6.86214
16_84	0.0127949	3.03539	1.57948	0.120136	0.941099	-5.79979
16_85	-0.00529299	3.03528	-0.740196	0.462425	0.966397	-6.7565
16_86	0.0198412	3.05121	1.75182	0.0855507	0.925138	-5.52408
16_87	0.00115266	3.03797	0.148755	0.882308	0.99135	-7.02084
16_88	0.0149073	3.04776	1.33701	0.186893	0.941099	-6.14336
16_89	-0.00251171	3.03521	-0.295799	0.768532	0.990369	-6.98783
16_90	0.00895164	3.04109	1.00027	0.321694	0.96148	-6.53099
17_18	0.00274069	3.03253	0.342977	0.732963	0.990369	-6.97263
17_19	-0.00442651	3.04166	-0.489199	0.626706	0.977397	-6.91133
17_20	-0.0141789	3.03626	-2.01307	0.0491647	0.925138	-5.05824
17_21	0.00299957	3.04841	0.304953	0.761588	0.990369	-6.98506
17_22	0.0048004	3.03799	0.542168	0.58996	0.96771	-6.88385
17_23	0.0109443	3.03036	1.49046	0.141992	0.941099	-5.93204
17_24	0.00757234	3.02858	0.979338	0.331832	0.96148	-6.55156
17_25	-0.00594243	3.03402	-0.840868	0.404174	0.966397	-6.67699
17_26	-0.000950462	3.03185	-0.13257	0.895032	0.99135	-7.02314
17_27	0.000437253	3.04199	0.0513777	0.959216	0.996469	-7.03069
17_28	0.0092312	3.03697	1.16444	0.249425	0.947608	-6.35526
17_29	-0.00432829	3.04687	-0.390473	0.697741	0.990369	-6.95506
17_30	0.0163215	3.03251	1.97304	0.0536811	0.925138	-5.13326
17_31	0.00765636	3.03066	1.07981	0.285083	0.947608	-6.44904
17_32	0.000243496	3.03368	0.0301388	0.976069	0.998042	-7.03156
17_33	-0.00955716	3.04081	-1.00421	0.319808	0.96148	-6.52707
17_34	-0.0113487	3.03651	-1.46353	0.14919	0.941099	-5.97066
17_35	0.000725796	3.03508	0.0893384	0.929147	0.995474	-7.02799
17_36	0.00553376	3.03264	0.802749	0.425681	0.966397	-6.70826
17_37	0.000129801	3.05189	0.0116368	0.990759	0.998042	-7.03195
17_38	0.0117787	3.03692	1.37638	0.174454	0.941099	-6.09117
17_39	0.00232231	3.05123	0.204279	0.838913	0.99135	-7.01094
17_40	0.00119403	3.04116	0.134776	0.893296	0.99135	-7.02284
17_41	0.00486679	3.04527	0.447484	0.656337	0.98804	-6.93099
17_42	-0.00318098	3.04101	-0.366894	0.715149	0.990369	-6.96407
17_43	0.0142253	3.04431	1.21105	0.231213	0.947608	-6.30075
17_44	-0.0100651	3.0432	-1.09564	0.278156	0.947608	-6.43201
17_45	-0.0109949	3.04719	-1.13729	0.260499	0.947608	-6.38608
17_46	-0.0102471	3.04181	-1.14095	0.258987	0.947608	-6.38197
17_47	0.000492363	3.03821	0.0591466	0.953056	0.996469	-7.03025
17_48	-0.0161642	3.04334	-1.98302	0.0525222	0.925138	-5.11466
17_49	-0.00346317	3.04655	-0.336339	0.737934	0.990369	-6.9749
17_50	-0.00538257	3.03856	-0.671984	0.504493	0.966397	-6.80474
17_51	0.0185807	3.04503	1.79525	0.0782786	0.925138	-5.45058
17_52	-0.00369184	3.03257	-0.46838	0.641421	0.982874	-6.92136
17_53	0.0194002	3.05643	1.72511	0.0902964	0.925138	-5.56849
17_54	0.0128421	3.03462	1.768	0.0827775	0.925138	-5.49688
17_55	-0.00381493	3.05784	-0.314421	0.754427	0.990369	-6.9821
17_56	0.0108198	3.03684	1.61691	0.111795	0.941099	-5.7421
17_57	-0.00463292	3.05308	-0.444769	0.658285	0.98804	-6.93221
17_58	-0.00750471	3.03634	-0.865352	0.39072	0.966397	-6.65616
17_59	-0.00867196	3.03947	-1.11461	0.270013	0.947608	-6.41129
17_60	-0.00231727	3.03805	-0.263475	0.7932	0.990369	-6.99695
17_61	-0.00929127	3.05562	-0.796915	0.429032	0.966397	-6.71292
17_62	0.00668802	3.03562	0.875422	0.385268	0.966397	-6.64742
17_63	-0.00373574	3.05975	-0.343993	0.732203	0.990369	-6.97227
17_64	-0.00624028	3.03559	-0.773299	0.442758	0.966397	-6.73144
17_65	0.0116906	3.04169	1.31023	0.195731	0.941099	-6.17804
17_66	-0.00188602	3.02954	-0.297064	0.767571	0.990369	-6.98745
17_67	-0.016962	3.04119	-1.97344	0.0536337	0.925138	-5.1325
17_68	-0.0149037	3.03972	-1.78321	0.0802395	0.925138	-5.4711
17_69	-0.00243398	3.04204	-0.225337	0.822578	0.990369	-7.00637
17_70	-0.00554338	3.04246	-0.607338	0.546203	0.96771	-6.84622
17_71	-0.0167935	3.06002	-1.26411	0.211684	0.947608	-6.23623
17_72	0.00426925	3.03462	0.557022	0.579841	0.96771	-6.87564
17_73	0.0101341	3.06904	0.654347	0.515699	0.967628	-6.81646
17_74	0.00539735	3.02917	0.807741	0.422826	0.966397	-6.70424
17_75	0.00132348	3.04153	0.150592	0.880865	0.99135	-7.02056
17_76	0.0123677	3.03135	1.36847	0.176899	0.941099	-6.10176
17_77	0.0115316	3.06164	0.857592	0.394953	0.966397	-6.66282
17_78	0.00175407	3.03057	0.251614	0.802306	0.990369	-7.00004
17_79	-0.0103182	3.04233	-1.08228	0.283995	0.947608	-6.4464
17_80	-0.00589941	3.03416	-0.681932	0.498232	0.966397	-6.79799
17_81	0.0144634	3.0596	1.16885	0.247658	0.947608	-6.35019
17_82	0.00459224	3.03068	0.700457	0.486685	0.966397	-6.78516
17_83	0.0111197	3.03612	1.37935	0.173542	0.941099	-6.08718
17_84	0.00577077	3.04224	0.635314	0.527939	0.967628	-6.82877
17_85	-0.00303031	3.04294	-0.284397	0.777207	0.990369	-6.99117
17_86	0.0068731	3.03473	0.727695	0.469982	0.966397	-6.76568
17_87	-0.00788787	3.04173	-0.836327	0.406701	0.966397	-6.68078
17_88	0.0014117	3.03879	0.148644	0.882395	0.99135	-7.02086
17_89	-0.00945429	3.04083	-1.0247	0.31013	0.955439	-6.50647
17_90	0.0163301	3.04467	1.96449	0.05469	0.925138	-5.1491
18_19	0.00837131	3.03483	1.09551	0.278214	0.947608	-6.43215
18_20	-0.00119158	3.04043	-0.136557	0.891895	0.99135	-7.0226
18_21	-0.000973332	3.03514	-0.137622	0.891057	0.99135	-7.02245
18_22	-0.00635603	3.04582	-0.678959	0.500099	0.966397	-6.80001
18_23	0.00726666	3.02884	0.953529	0.344622	0.963161	-6.57633
18_24	-0.00461055	3.03056	-0.665515	0.508588	0.966397	-6.80907
18_25	-0.00335678	3.03371	-0.485492	0.629315	0.978235	-6.91314
18_26	0.00199344	3.03586	0.266818	0.790638	0.990369	-6.99606
18_27	0.00679834	3.0351	0.894523	0.375059	0.966397	-6.63058
18_28	-0.0010667	3.03923	-0.131415	0.895941	0.99135	-7.02329
18_29	-0.00291689	3.0358	-0.38258	0.703551	0.990369	-6.95814
18_30	-0.0100976	3.05698	-1.0014	0.321154	0.96148	-6.52987
18_31	0.00314131	3.03478	0.353521	0.725091	0.990369	-6.96892
18_32	-0.0109975	3.03556	-1.2832	0.204966	0.942867	-6.21238
18_33	0.00929147	3.04109	1.08674	0.282038	0.947608	-6.44161
18_34	-0.0134517	3.04365	-1.39714	0.168154	0.941099	-6.06308
18_35	-0.00490228	3.04122	-0.534008	0.595554	0.969591	-6.88826
18_36	-0.000709984	3.03558	-0.0878256	0.930344	0.99561	-7.02812
18_37	-0.00546035	3.03813	-0.655647	0.514868	0.967628	-6.81561
18_38	0.0129473	3.05703	1.29658	0.200353	0.941099	-6.19546
18_39	-0.00547393	3.03826	-0.653059	0.516522	0.967628	-6.81731
18_40	0.0208691	3.05146	2.18443	0.0333451	0.925138	-4.72263
18_41	-0.00171237	3.04037	-0.213041	0.832107	0.99135	-7.00909
18_42	-0.00171565	3.05216	-0.14678	0.883859	0.99135	-7.02113
18_43	3.72594e-05	3.04347	0.0036448	0.997105	0.998851	-7.03201
18_44	-0.0100789	3.04698	-0.981858	0.330601	0.96148	-6.5491
18_45	-0.00459198	3.03646	-0.525509	0.601407	0.972621	-6.89279
18_46	0.00288868	3.04468	0.274643	0.784651	0.990369	-6.99392
18_47	0.00490096	3.03975	0.631588	0.530352	0.967628	-6.83114
18_48	0.000659988	3.04751	0.061932	0.950848	0.996469	-7.03008
18_49	-0.00793422	3.04061	-0.959394	0.341688	0.962575	-6.57076
18_50	-0.0249133	3.04652	-2.35473	0.0222463	0.925138	-4.36657
18_51	-0.00122689	3.03082	-0.15066	0.880812	0.99135	-7.02055
18_52	-0.0156271	3.04893	-1.46136	0.14978	0.941099	-5.97374
18_53	-0.00190217	3.02698	-0.288103	0.774384	0.990369	-6.9901
18_54	-0.00565887	3.04728	-0.627606	0.532939	0.967628	-6.83366
18_55	0.00868825	3.02786	1.16502	0.249194	0.947608	-6.3546
18_56	0.00125904	3.05039	0.117319	0.907048	0.991495	-7.02507
18_57	-0.00300792	3.03171	-0.341556	0.734026	0.990369	-6.97312
18_58	-0.00332687	3.04872	-0.271495	0.787058	0.990369	-6.99479
18_59	-0.00832193	3.03508	-0.97845	0.332267	0.96148	-6.55242
18_60	-0.00775227	3.04178	-0.81669	0.417737	0.966397	-6.69698
18_61	0.00317828	3.0334	0.402641	0.688821	0.989527	-6.9502
18_62	0.00235472	3.04827	0.226043	0.822032	0.990369	-7.00621
18_63	0.00714561	3.04124	0.873615	0.386243	0.966397	-6.64899
18_64	-0.0403417	3.0572	-3.21958	0.00218676	0.925138	-2.24719
18_65	-0.00794255	3.02673	-1.18581	0.240951	0.947608	-6.33052
18_66	0.0135732	3.04909	1.3777	0.174047	0.941099	-6.0894
18_67	-0.00504668	3.03443	-0.500168	0.619013	0.976472	-6.90587
18_68	0.00354497	3.0424	0.347763	0.729386	0.990369	-6.97096
18_69	0.00835034	3.03611	1.01363	0.315332	0.96148	-6.51764
18_70	-0.00758882	3.03482	-0.865661	0.390552	0.966397	-6.65589
18_71	0.00771296	3.03526	0.92011	0.361656	0.966397	-6.60747
18_72	-0.00764335	3.05984	-0.677477	0.50103	0.966397	-6.80102
18_73	0.00454296	3.03372	0.510939	0.611502	0.976442	-6.90039
18_74	-0.013652	3.05281	-1.20107	0.235028	0.947608	-6.31259
18_75	0.00404992	3.03507	0.445941	0.657444	0.98804	-6.93169
18_76	-0.0186949	3.05453	-1.52696	0.132676	0.941099	-5.87866
18_77	0.00260666	3.03541	0.286991	0.775231	0.990369	-6.99042
18_78	-0.0119696	3.05658	-0.883287	0.381044	0.966397	-6.64053
18_79	0.00925744	3.03635	1.04611	0.300228	0.952028	-6.4845
18_80	0.000861073	3.05083	0.0751204	0.9404	0.996469	-7.02917
18_81	-0.00671562	3.03766	-0.738884	0.463215	0.966397	-6.75747
18_82	0.000166338	3.05395	0.0162257	0.987115	0.998042	-7.03189
18_83	0.00573413	3.0346	0.762812	0.448935	0.966397	-6.7395
18_84	-0.000180866	3.04823	-0.0201326	0.984013	0.998042	-7.03182
18_85	-0.00681908	3.03249	-0.953835	0.344469	0.963161	-6.57605
18_86	-0.00544986	3.05323	-0.529219	0.598849	0.971699	-6.89082
18_87	-0.00440401	3.03161	-0.622695	0.536137	0.967628	-6.83674
18_88	0.000217681	3.04717	0.0208419	0.98345	0.998042	-7.0318
18_89	0.0014607	3.04096	0.191285	0.849028	0.99135	-7.01353
18_90	0.000552355	3.04753	0.0646231	0.948716	0.996469	-7.02991
19_20	-0.0155753	3.03572	-1.64873	0.105078	0.939374	-5.69209
19_21	0.00868036	3.0392	1.03295	0.306286	0.953024	-6.49805
19_22	0.00982918	3.03662	1.61885	0.111375	0.941099	-5.73907
19_23	-0.00963147	3.03454	-1.08153	0.284324	0.947608	-6.4472
19_24	-0.0151264	3.03343	-1.90786	0.0617969	0.925138	-5.25262
19_25	0.0119932	3.03346	1.61247	0.11276	0.941099	-5.74901
19_26	0.0119664	3.03496	1.37415	0.175138	0.941099	-6.09416
19_27	0.00844948	3.0388	1.04425	0.301076	0.953024	-6.48642
19_28	0.00885034	3.03534	1.11721	0.268909	0.947608	-6.40843
19_29	0.00160489	3.03427	0.194923	0.846194	0.99135	-7.01282
19_30	-0.00445408	3.03854	-0.616446	0.540221	0.96771	-6.84062
19_31	-0.0105796	3.03425	-1.41408	0.163146	0.941099	-6.03988
19_32	-0.0101428	3.02835	-1.36056	0.179373	0.941099	-6.11231
19_33	-0.00501181	3.03396	-0.601236	0.550229	0.96771	-6.84992
19_34	-0.00732454	3.03273	-0.84814	0.400149	0.966397	-6.67086
19_35	-0.00487666	3.03204	-0.672183	0.504368	0.966397	-6.8046
19_36	-0.0127931	3.03008	-1.66713	0.101349	0.935259	-5.66278
19_37	-0.00814489	3.03189	-1.03738	0.304239	0.953024	-6.49351
19_38	0.00121054	3.03275	0.181378	0.856758	0.99135	-7.0154
19_39	0.0105039	3.03575	1.34767	0.183459	0.941099	-6.12936
19_40	0.00137998	3.03357	0.188478	0.851217	0.99135	-7.01407
19_41	0.00310594	3.0347	0.395553	0.694012	0.990369	-6.95305
19_42	-0.00287341	3.0355	-0.394971	0.694439	0.990369	-6.95328
19_43	0.00569067	3.04041	0.568286	0.572225	0.96771	-6.86927
19_44	-0.00611303	3.03324	-0.803218	0.425412	0.966397	-6.70788
19_45	0.0203056	3.04198	1.96008	0.0552178	0.925138	-5.15727
19_46	0.00987926	3.0342	1.29504	0.200881	0.941099	-6.19742
19_47	0.00439769	3.04115	0.464787	0.643975	0.983337	-6.92305
19_48	-0.00394789	3.03355	-0.478107	0.634527	0.981568	-6.91673
19_49	0.00732764	3.03892	0.648201	0.519635	0.967628	-6.82048
19_50	-0.00550954	3.03445	-0.690075	0.493137	0.966397	-6.79239
19_51	0.0109148	3.04688	1.05512	0.296123	0.948875	-6.47512
19_52	-0.0210114	3.03668	-2.42808	0.0185829	0.925138	-4.20655
19_53	0.0172418	3.0467	1.89427	0.0636143	0.925138	-5.27707
19_54	-0.0096384	3.03592	-1.22657	0.225369	0.947608	-6.28215
19_55	0.0112913	3.02942	1.31531	0.194031	0.941099	-6.17152
19_56	-0.00191356	3.03525	-0.21755	0.828609	0.99135	-7.00811
19_57	-0.00442783	3.04117	-0.403408	0.68826	0.989527	-6.94989
19_58	-0.00465929	3.04261	-0.458697	0.648314	0.984131	-6.92588
19_59	-0.00420448	3.03843	-0.491849	0.624843	0.977397	-6.91002
19_60	0.00962466	3.04333	1.20644	0.232969	0.947608	-6.30623
19_61	0.0144031	3.03966	1.48711	0.142871	0.941099	-5.93688
19_62	-0.0158574	3.03985	-2.06529	0.0437679	0.925138	-4.95842
19_63	-0.00326976	3.04667	-0.32946	0.743098	0.990369	-6.97721
19_64	-0.0175145	3.03879	-1.9738	0.0535918	0.925138	-5.13184
19_65	0.00225431	3.03543	0.25068	0.803024	0.990369	-7.00028
19_66	-0.0094606	3.04316	-1.03447	0.305581	0.953024	-6.49649
19_67	-0.00654631	3.02861	-0.880605	0.382481	0.966397	-6.64288
19_68	0.00173123	3.03785	0.211686	0.833158	0.99135	-7.00938
19_69	0.00374548	3.03733	0.366466	0.715466	0.990369	-6.96422
19_70	-0.00413599	3.0448	-0.344458	0.731856	0.990369	-6.97211
19_71	-0.0156874	3.0428	-1.9012	0.0626823	0.925138	-5.26463
19_72	0.00590545	3.03377	0.701406	0.486098	0.966397	-6.78449
19_73	-0.00947512	3.04496	-1.12485	0.265686	0.947608	-6.39997
19_74	-0.00158414	3.03586	-0.187032	0.852345	0.99135	-7.01435
19_75	0.0156242	3.03876	1.74093	0.0874586	0.925138	-5.54225
19_76	-5.53089e-05	3.03824	-0.00684919	0.994561	0.998042	-7.032
19_77	0.00163808	3.039	0.200966	0.841489	0.99135	-7.01161
19_78	0.00036639	3.03447	0.0453361	0.964009	0.99779	-7.03098
19_79	0.0125564	3.03603	1.42645	0.159564	0.941099	-6.02277
19_80	-0.00658614	3.03353	-0.76341	0.448581	0.966397	-6.73904
19_81	0.00738433	3.03498	0.938394	0.35227	0.964074	-6.59057
19_82	-0.00678664	3.03177	-0.857193	0.395172	0.966397	-6.66316
19_83	-0.00289159	3.03051	-0.376432	0.708088	0.990369	-6.96049
19_84	-0.00124465	3.03011	-0.188473	0.851221	0.99135	-7.01407
19_85	0.00335352	3.0343	0.412353	0.681732	0.988601	-6.94621
19_86	-0.00407112	3.03189	-0.552502	0.582911	0.96771	-6.87816
19_87	0.0018882	3.03394	0.228156	0.820397	0.990369	-7.00572
19_88	0.00244521	3.0311	0.340788	0.734601	0.990369	-6.97338
19_89	-0.00556848	3.03262	-0.809378	0.421893	0.966397	-6.70292
19_90	-0.0088514	3.03104	-1.07182	0.288625	0.947608	-6.45754
2_10	0.00011203	3.03658	0.0134298	0.989335	0.998042	-7.03193
2_11	-0.000934015	3.03247	-0.134134	0.893801	0.99135	-7.02293
2_12	-0.0133397	3.0565	-1.15572	0.252944	0.947608	-6.36524
2_13	0.000250519	3.03675	0.0325977	0.974117	0.998042	-7.03148
2_14	0.0140388	3.04042	1.79619	0.0781257	0.925138	-5.44896
2_15	0.0126271	3.03228	1.62394	0.110283	0.941099	-5.73113
2_16	-0.00587965	3.04001	-0.670072	0.505701	0.966397	-6.80602
2_17	-0.00444207	3.03311	-0.601032	0.550364	0.96771	-6.85004
2_18	-0.00364329	3.05847	-0.326785	0.745109	0.990369	-6.9781
2_19	-0.0073242	3.03539	-0.709431	0.481145	0.966397	-6.77882
2_20	0.0164995	3.04496	1.61638	0.11191	0.941099	-5.74293
2_21	0.0132571	3.029	1.75697	0.084659	0.925138	-5.51544
2_22	-0.012546	3.03188	-1.70444	0.0941158	0.925138	-5.60243
2_23	-0.00192626	3.03147	-0.268007	0.789727	0.990369	-6.99574
2_24	-0.0164236	3.03397	-2.22595	0.0302631	0.925138	-4.63784
2_25	-0.00549118	3.02972	-0.775013	0.441753	0.966397	-6.73012
2_26	-0.0105497	3.0326	-1.34782	0.183412	0.941099	-6.12917
2_27	-0.000353775	3.03474	-0.0439368	0.965119	0.99779	-7.03105
2_28	-0.00945031	3.03697	-1.14077	0.259058	0.947608	-6.38217
2_29	0.00789252	3.02858	1.11579	0.269512	0.947608	-6.40999
2_3	0.00868008	3.03	1.22343	0.226543	0.947608	-6.28593
2_30	0.00239863	3.04371	0.27519	0.784233	0.990369	-6.99377
2_31	-0.00898267	3.03669	-1.13549	0.261244	0.947608	-6.3881
2_32	-0.00230154	3.03909	-0.236642	0.81384	0.990369	-7.00373
2_33	-0.0104854	3.04225	-1.12912	0.263896	0.947608	-6.39521
2_34	0.0102012	3.04217	1.11486	0.269907	0.947608	-6.41102
2_35	-0.0123174	3.04089	-1.33773	0.186657	0.941099	-6.1424
2_36	-0.0175345	3.04345	-1.8799	0.0655864	0.925138	-5.30276
2_37	-0.00766888	3.0407	-0.856865	0.395351	0.966397	-6.66344
2_38	-0.00810232	3.04095	-0.849357	0.399477	0.966397	-6.66983
2_39	-0.00936014	3.03878	-1.04759	0.299548	0.952028	-6.48295
2_4	-0.00857419	3.0465	-0.887059	0.379028	0.966397	-6.6372
2_40	-0.000600633	3.04008	-0.0631819	0.949858	0.996469	-7.03
2_41	0.000407749	3.03848	0.0475885	0.962222	0.99779	-7.03088
2_42	-0.00386377	3.03573	-0.450876	0.653906	0.987144	-6.92946
2_43	0.00208277	3.03989	0.241927	0.809764	0.990369	-7.00245
2_44	-0.0111805	3.04243	-1.12042	0.267551	0.947608	-6.40488
2_45	0.01032	3.03868	1.05392	0.296668	0.948875	-6.47637
2_46	-0.0014216	3.04043	-0.157177	0.875699	0.99135	-7.01954
2_47	-0.00155342	3.03938	-0.160312	0.87324	0.99135	-7.01903
2_48	-0.0182573	3.04319	-1.79861	0.077737	0.925138	-5.44482
2_49	0.006535	3.03325	0.727915	0.469848	0.966397	-6.76552
2_5	-0.00533132	3.02941	-0.705905	0.483318	0.966397	-6.78132
2_50	0.014869	3.03752	1.61613	0.111964	0.941099	-5.74332
2_51	0.0047187	3.03212	0.541979	0.590089	0.96771	-6.88395
2_52	-0.00449177	3.03467	-0.525669	0.601296	0.972621	-6.89271
2_53	0.0123951	3.04203	1.36016	0.179499	0.941099	-6.11284
2_54	-0.0140915	3.0397	-1.75183	0.085549	0.925138	-5.52406
2_55	0.0136363	3.04012	1.61266	0.112718	0.941099	-5.74871
2_56	-0.000631087	3.04007	-0.0721539	0.942749	0.996469	-7.02939
2_57	0.00635978	3.04072	0.690916	0.492613	0.966397	-6.79181
2_58	0.000647823	3.06808	0.0421452	0.96654	0.998042	-7.03112
2_59	0.00994743	3.03509	1.10048	0.276062	0.947608	-6.42676
2_6	-0.010696	3.03863	-1.21924	0.228115	0.947608	-6.29096
2_60	-0.0130099	3.05583	-0.983364	0.329866	0.96148	-6.54763
2_61	-0.00800678	3.03252	-0.938593	0.352169	0.964074	-6.59038
2_62	-0.0214941	3.0592	-1.58714	0.118391	0.941099	-5.78809
2_63	0.000751001	3.0476	0.0743812	0.940985	0.996469	-7.02923
2_64	-0.0101971	3.0622	-0.856459	0.395574	0.966397	-6.66379
2_65	0.00337429	3.03216	0.411953	0.682024	0.988601	-6.94638
2_66	-0.0244854	3.05191	-2.31935	0.0242344	0.925138	-4.44234
2_67	-0.0102913	3.03118	-1.17327	0.245897	0.947608	-6.34509
2_68	-0.0235739	3.04883	-2.34244	0.0229198	0.925138	-4.393
2_69	-0.0158443	3.0425	-1.84618	0.0704166	0.925138	-5.36236
2_7	0.00936668	3.03062	1.37201	0.175801	0.941099	-6.09703
2_70	-0.000550016	3.04447	-0.0568739	0.954858	0.996469	-7.03039
2_71	-0.00908852	3.03562	-1.14411	0.257684	0.947608	-6.37841
2_72	-0.0162146	3.05417	-1.44324	0.154799	0.941099	-5.99933
2_73	-0.00285205	3.03617	-0.346744	0.730147	0.990369	-6.97132
2_74	-0.0140207	3.04785	-1.22664	0.225345	0.947608	-6.28207
2_75	0.0120866	3.02905	1.68524	0.0977835	0.935259	-5.63364
2_76	-0.000750956	3.04214	-0.0778328	0.938252	0.996469	-7.02896
2_77	0.000323538	3.03356	0.0356571	0.971689	0.998042	-7.03138
2_78	-0.0148224	3.04158	-1.37738	0.174146	0.941099	-6.08983
2_79	0.00832881	3.02897	1.13158	0.262873	0.947608	-6.39248
2_8	-0.00368496	3.03424	-0.382764	0.703415	0.990369	-6.95807
2_80	-0.00326716	3.03584	-0.372866	0.710725	0.990369	-6.96184
2_81	-0.00364686	3.03188	-0.460642	0.646927	0.984131	-6.92498
2_82	-0.0045202	3.0417	-0.458689	0.648321	0.984131	-6.92588
2_83	0.000163824	3.03066	0.0201825	0.983973	0.998042	-7.03182
2_84	-0.00380204	3.03539	-0.428389	0.670092	0.98804	-6.93942
2_85	0.0069173	3.03504	0.778817	0.439528	0.966397	-6.72716
2_86	0.0059105	3.03765	0.830236	0.410105	0.966397	-6.68585
2_87	-0.000161894	3.03404	-0.0207054	0.983558	0.998042	-7.0318
2_88	0.000786273	3.03671	0.111672	0.911503	0.991495	-7.02572
2_89	-0.0132975	3.03629	-1.49558	0.140654	0.941099	-5.92462
2_9	0.00185005	3.02425	0.271676	0.786919	0.990369	-6.99474
2_90	-0.00349256	3.03674	-0.345255	0.73126	0.990369	-6.97184
20_21	0.0106084	3.03978	1.34091	0.185631	0.941099	-6.13825
20_22	0.00473836	3.03906	0.598082	0.552316	0.96771	-6.85182
20_23	0.00951873	3.03413	1.20984	0.231672	0.947608	-6.30219
20_24	-0.000653674	3.03253	-0.0903227	0.928369	0.995474	-7.0279
20_25	0.00510032	3.03371	0.735341	0.465352	0.966397	-6.76008
20_26	0.00896933	3.03565	1.16661	0.248556	0.947608	-6.35277
20_27	0.0143529	3.03779	1.97104	0.0539158	0.925138	-5.13697
20_28	0.00676532	3.04134	0.782289	0.437502	0.966397	-6.72446
20_29	-0.0066174	3.03159	-1.04909	0.298864	0.951411	-6.4814
20_30	0.00716607	3.04026	0.9774	0.332782	0.96148	-6.55344
20_31	0.00369458	3.03633	0.469293	0.640772	0.982874	-6.92093
20_32	0.0109272	3.03082	1.48744	0.142785	0.941099	-5.93641
20_33	0.00760115	3.03379	1.0842	0.28315	0.947608	-6.44434
20_34	0.00663904	3.03825	0.707259	0.482483	0.966397	-6.78036
20_35	-0.0106182	3.04051	-1.19573	0.237088	0.947608	-6.31889
20_36	-0.00470757	3.04122	-0.544159	0.588599	0.96771	-6.88276
20_37	-0.00257216	3.03599	-0.315933	0.753286	0.990369	-6.98162
20_38	-0.000678292	3.03245	-0.0956322	0.924171	0.994849	-7.0274
20_39	0.0132343	3.03954	1.6242	0.110226	0.941099	-5.73072
20_40	-0.000677792	3.03176	-0.0898464	0.928746	0.995474	-7.02794
20_41	-0.00349189	3.03702	-0.433692	0.666261	0.98804	-6.93712
20_42	0.0102223	3.04206	1.31223	0.195061	0.941099	-6.17548
20_43	0.00510543	3.04245	0.614948	0.541203	0.96771	-6.84155
20_44	0.00154596	3.03745	0.164433	0.870012	0.99135	-7.01836
20_45	0.0135109	3.0402	1.50286	0.13877	0.941099	-5.91403
20_46	-0.00316228	3.03537	-0.383312	0.703011	0.990369	-6.95786
20_47	0.0053505	3.04013	0.624203	0.535154	0.967628	-6.83579
20_48	-0.00694195	3.03913	-0.693782	0.490828	0.966397	-6.78982
20_49	0.0184251	3.04015	1.9863	0.0521472	0.925138	-5.10855
20_50	-0.0115619	3.03376	-1.39197	0.169708	0.941099	-6.07012
20_51	0.0197592	3.04252	2.09851	0.0406097	0.925138	-4.8938
20_52	-0.0197052	3.03886	-2.18482	0.0333143	0.925138	-4.72182
20_53	0.00243348	3.03914	0.280953	0.779833	0.990369	-6.99215
20_54	-0.00229083	3.03553	-0.282486	0.778664	0.990369	-6.99172
20_55	0.00872203	3.03608	1.07664	0.286484	0.947608	-6.45242
20_56	-0.00417354	3.04076	-0.510893	0.611533	0.976442	-6.90041
20_57	-0.00246293	3.04791	-0.28582	0.776123	0.990369	-6.99076
20_58	0.00481776	3.04895	0.49813	0.620439	0.977089	-6.90689
20_59	0.00257877	3.04042	0.282342	0.778773	0.990369	-6.99176
20_60	0.00474565	3.04012	0.488686	0.627067	0.977533	-6.91158
20_61	0.011987	3.04414	1.12942	0.263771	0.947608	-6.39488
20_62	-0.0255979	3.04194	-3.1536	0.00264755	0.925138	-2.42549
20_63	-0.00813418	3.04485	-0.922134	0.360609	0.966397	-6.60561
20_64	-0.00347783	3.04193	-0.360645	0.719789	0.990369	-6.96636
20_65	0.0136357	3.0369	1.62853	0.109302	0.941099	-5.72393
20_66	-0.010194	3.04704	-1.14057	0.259141	0.947608	-6.38239
20_67	-0.00146172	3.03696	-0.156745	0.876038	0.99135	-7.01961
20_68	-0.00818954	3.04155	-0.910833	0.36648	0.966397	-6.61592
20_69	-0.0190866	3.03909	-2.01565	0.0488849	0.925138	-5.05335
20_70	0.00541714	3.05308	0.399435	0.691167	0.990169	-6.95149
20_71	-0.0214334	3.03715	-3.03521	0.00371085	0.925138	-2.73906
20_72	-0.000406508	3.03785	-0.0443745	0.964772	0.99779	-7.03103
20_73	-0.0166099	3.03771	-1.90358	0.0623637	0.925138	-5.26033
20_74	0.000961497	3.0364	0.109979	0.912839	0.991495	-7.02591
20_75	-0.00240916	3.03452	-0.288653	0.773965	0.990369	-6.98994
20_76	0.00250677	3.04459	0.306488	0.760426	0.990369	-6.98458
20_77	-0.000145907	3.04028	-0.0169942	0.986505	0.998042	-7.03188
20_78	0.00445955	3.04035	0.535825	0.594306	0.969212	-6.88729
20_79	0.000223838	3.03766	0.0253066	0.979905	0.998042	-7.0317
20_80	0.0115693	3.04457	1.2074	0.232602	0.947608	-6.30509
20_81	-0.00890802	3.02979	-1.14598	0.256918	0.947608	-6.3763
20_82	-0.0117369	3.03445	-1.4531	0.152052	0.941099	-5.98544
20_83	0.00141397	3.03197	0.177484	0.8598	0.99135	-7.0161
20_84	-0.0084034	3.03329	-1.08909	0.281007	0.947608	-6.43908
20_85	-0.00885097	3.03253	-1.37008	0.176398	0.941099	-6.09961
20_86	-0.00431944	3.03646	-0.592372	0.556104	0.96771	-6.85523
20_87	-0.00813158	3.03713	-1.17233	0.246272	0.947608	-6.34618
20_88	0.000927762	3.03477	0.121483	0.903765	0.99135	-7.02456
20_89	-0.00319885	3.03356	-0.391644	0.696881	0.990369	-6.9546
20_90	-0.00586373	3.03544	-0.673321	0.503649	0.966397	-6.80383
21_22	0.0263285	3.03819	2.90154	0.00538525	0.925138	-3.08288
21_23	0.0128183	3.03539	1.37192	0.175829	0.941099	-6.09715
21_24	0.00275458	3.02947	0.364377	0.717016	0.990369	-6.96499
21_25	0.00871669	3.03726	1.00656	0.318689	0.96148	-6.52473
21_26	-1.05929e-05	3.03931	-0.00134664	0.998931	0.999447	-7.03202
21_27	0.0105494	3.04089	1.09668	0.277705	0.947608	-6.43088
21_28	0.0145037	3.03702	1.75309	0.0853291	0.925138	-5.52194
21_29	-0.00285231	3.04692	-0.255461	0.799349	0.990369	-6.99905
21_30	0.00166911	3.03441	0.205637	0.837857	0.99135	-7.01066
21_31	0.0160332	3.03723	1.85533	0.0690761	0.925138	-5.34627
21_32	0.00817201	3.03709	0.931315	0.355886	0.964074	-6.59715
21_33	0.00921899	3.03761	1.0041	0.319864	0.96148	-6.52719
21_34	0.00460034	3.04234	0.442614	0.659834	0.98804	-6.93318
21_35	0.00450432	3.04232	0.460376	0.647117	0.984131	-6.9251
21_36	0.00463854	3.04069	0.494714	0.622833	0.977397	-6.9086
21_37	0.00592164	3.05039	0.617684	0.539411	0.96771	-6.83986
21_38	0.00290105	3.04098	0.327568	0.74452	0.990369	-6.97784
21_39	-0.00662389	3.04235	-0.66765	0.507235	0.966397	-6.80765
21_40	0.00375316	3.04332	0.405237	0.686924	0.989527	-6.94914
21_41	0.00837625	3.0449	0.825606	0.412703	0.966397	-6.68967
21_42	0.00653498	3.03606	0.808737	0.422258	0.966397	-6.70344
21_43	-0.0171961	3.04717	-1.49923	0.139708	0.941099	-5.91932
21_44	0.00331482	3.05404	0.297461	0.76727	0.990369	-6.98733
21_45	-0.00178294	3.06407	-0.126293	0.899975	0.99135	-7.02396
21_46	0.00318253	3.05879	0.241021	0.810463	0.990369	-7.00267
21_47	-0.00771221	3.04566	-0.796167	0.429463	0.966397	-6.71351
21_48	-0.0150577	3.05486	-1.59153	0.117399	0.941099	-5.78136
21_49	0.00503491	3.05942	0.479646	0.63344	0.981387	-6.91598
21_50	-0.00520602	3.05192	-0.480593	0.63277	0.980745	-6.91553
21_51	-0.00837608	3.05094	-0.833352	0.408361	0.966397	-6.68326
21_52	0.00898515	3.04987	0.983782	0.329662	0.96148	-6.54722
21_53	-0.015451	3.04947	-1.22151	0.227264	0.947608	-6.28824
21_54	-0.00379949	3.04301	-0.379617	0.705736	0.990369	-6.95928
21_55	-8.02894e-05	3.03047	-0.00951286	0.992445	0.998042	-7.03198
21_56	0.00604473	3.04589	0.565795	0.573905	0.96771	-6.87069
21_57	0.00372573	3.04867	0.407142	0.685532	0.989027	-6.94836
21_58	-0.000789236	3.03218	-0.0989637	0.921538	0.994343	-7.02707
21_59	0.00577299	3.04376	0.580179	0.564236	0.96771	-6.86241
21_60	-0.0108705	3.03801	-1.16491	0.249236	0.947608	-6.35472
21_61	0.00182374	3.03812	0.18083	0.857186	0.99135	-7.0155
21_62	0.0129619	3.03704	1.34951	0.18287	0.941099	-6.12693
21_63	-0.00312567	3.04039	-0.365056	0.716513	0.990369	-6.96474
21_64	0.00145624	3.03624	0.161537	0.87228	0.99135	-7.01883
21_65	-0.00351152	3.04028	-0.333167	0.740314	0.990369	-6.97597
21_66	-0.0063661	3.04354	-0.624408	0.535021	0.967628	-6.83567
21_67	0.0162893	3.04775	1.52032	0.134334	0.941099	-5.88846
21_68	-0.0186177	3.04939	-1.63427	0.108089	0.941099	-5.71492
21_69	0.0223377	3.03823	2.41879	0.0190147	0.925138	-4.22703
21_70	-0.00111519	3.04086	-0.10581	0.91613	0.991917	-7.02636
21_71	-0.00536532	3.04548	-0.621095	0.537182	0.967628	-6.83774
21_72	0.00463845	3.03641	0.611266	0.543619	0.96771	-6.84382
21_73	-0.000562088	3.04827	-0.0618505	0.950913	0.996469	-7.03009
21_74	-0.00655384	3.03305	-0.817839	0.417086	0.966397	-6.69605
21_75	0.00607822	3.04374	0.584194	0.561552	0.96771	-6.86007
21_76	0.0101351	3.03006	1.36983	0.176477	0.941099	-6.09995
21_77	0.00808222	3.04442	0.81996	0.415887	0.966397	-6.69431
21_78	-0.000966551	3.04316	-0.117836	0.90664	0.991495	-7.025
21_79	0.00507649	3.04651	0.476837	0.635425	0.981755	-6.91734
21_80	0.00922886	3.03464	1.03319	0.306177	0.953024	-6.49781
21_81	-0.00426158	3.03667	-0.425574	0.67213	0.98804	-6.94063
21_82	-0.0073047	3.04298	-0.693606	0.490938	0.966397	-6.78994
21_83	-0.0023936	3.03422	-0.29065	0.772445	0.990369	-6.98935
21_84	-0.00108446	3.03039	-0.15596	0.876653	0.99135	-7.01973
21_85	-0.0082063	3.04186	-0.836644	0.406524	0.966397	-6.68052
21_86	-0.00129805	3.03389	-0.164552	0.869919	0.99135	-7.01834
21_87	-0.00285615	3.04546	-0.265332	0.791776	0.990369	-6.99646
21_88	0.00453342	3.03365	0.538516	0.592461	0.968116	-6.88583
21_89	0.0118381	3.04588	1.2074	0.232602	0.947608	-6.30509
21_90	0.0104405	3.0342	1.47065	0.14726	0.941099	-5.96052
22_23	0.0024613	3.03221	0.271858	0.78678	0.990369	-6.99469
22_24	0.0138755	3.02823	2.07493	0.0428301	0.925138	-4.93975
22_25	0.00312876	3.03287	0.386243	0.700853	0.990369	-6.95672
22_26	0.0117651	3.03918	1.07148	0.288776	0.947608	-6.4579
22_27	0.0136583	3.03404	1.38866	0.170705	0.941099	-6.0746
22_28	0.00625527	3.03988	0.579679	0.56457	0.96771	-6.8627
22_29	0.0010747	3.04456	0.128641	0.898125	0.99135	-7.02366
22_30	0.0209166	3.05132	2.204	0.0318593	0.925138	-4.68282
22_31	0.00698723	3.03235	0.868133	0.389209	0.966397	-6.65375
22_32	0.012248	3.0321	1.5605	0.124553	0.941099	-5.82857
22_33	0.0101257	3.03786	1.37569	0.174665	0.941099	-6.0921
22_34	0.00899829	3.04257	1.13657	0.260797	0.947608	-6.38689
22_35	-0.00454557	3.04208	-0.475015	0.636715	0.981755	-6.91821
22_36	-0.00661745	3.04178	-0.676461	0.50167	0.966397	-6.80171
22_37	0.0112489	3.04833	1.02144	0.311653	0.957388	-6.50976
22_38	-0.00439688	3.05515	-0.416115	0.678995	0.98804	-6.94464
22_39	0.00835503	3.04574	0.733877	0.466236	0.966397	-6.76116
22_40	0.00894344	3.05445	0.795643	0.429765	0.966397	-6.71393
22_41	0.0224506	3.05163	2.36862	0.0215067	0.925138	-4.33658
22_42	0.0134515	3.04604	1.33464	0.187661	0.941099	-6.14645
22_43	-0.0347408	3.05233	-2.98537	0.00426828	0.925138	-2.86854
22_44	0.0026641	3.05076	0.254264	0.800269	0.990369	-6.99936
22_45	-0.00447377	3.06068	-0.341475	0.734087	0.990369	-6.97315
22_46	-0.0105255	3.05886	-0.818454	0.416738	0.966397	-6.69554
22_47	-0.0150249	3.04783	-1.59743	0.116076	0.941099	-5.77228
22_48	-0.0122716	3.04992	-1.32727	0.190069	0.941099	-6.15604
22_49	-0.0187137	3.06074	-1.53999	0.129473	0.941099	-5.85932
22_50	-9.23532e-05	3.05555	-0.00739439	0.994128	0.998042	-7.03199
22_51	-8.76848e-06	3.04793	-0.000980477	0.999221	0.999471	-7.03202
22_52	-0.0136041	3.06705	-1.04939	0.29873	0.951411	-6.48109
22_53	-0.0157635	3.04453	-1.48818	0.142589	0.941099	-5.93533
22_54	-0.0212778	3.05368	-1.8894	0.0642773	0.925138	-5.2858
22_55	-0.00646547	3.03742	-0.659958	0.512119	0.966397	-6.81276
22_56	-0.00369246	3.05205	-0.342523	0.733303	0.990369	-6.97278
22_57	-0.000143736	3.03796	-0.0170624	0.98645	0.998042	-7.03187
22_58	-0.0182833	3.03578	-2.30648	0.024996	0.925138	-4.46967
22_59	-0.0079967	3.03656	-0.965383	0.338708	0.962278	-6.56503
22_60	-0.00474669	3.05277	-0.473435	0.637834	0.981755	-6.91896
22_61	0.00280879	3.03585	0.308238	0.759101	0.990369	-6.98404
22_62	-0.0128516	3.04426	-1.13937	0.259639	0.947608	-6.38375
22_63	-0.00445204	3.03617	-0.610228	0.544301	0.96771	-6.84445
22_64	-0.0160304	3.04003	-1.71971	0.0912807	0.925138	-5.57738
22_65	-0.0122242	3.04141	-1.2997	0.199292	0.941099	-6.1915
22_66	-0.0124929	3.04265	-1.14487	0.257371	0.947608	-6.37754
22_67	0.00258614	3.04088	0.262922	0.793623	0.990369	-6.9971
22_68	-0.00892968	3.04846	-0.911985	0.365879	0.966397	-6.61488
22_69	0.0147407	3.04208	1.67402	0.0999793	0.935259	-5.65172
22_70	0.0036208	3.03894	0.404778	0.687259	0.989527	-6.94933
22_71	-0.00412426	3.03553	-0.503608	0.61661	0.976472	-6.90413
22_72	-0.00619463	3.0416	-0.639794	0.525044	0.967628	-6.82591
22_73	0.00509037	3.04272	0.544134	0.588616	0.96771	-6.88278
22_74	-0.00726754	3.03622	-0.917678	0.362917	0.966397	-6.60969
22_75	0.00906184	3.04635	0.876746	0.384555	0.966397	-6.64626
22_76	0.0106094	3.03993	1.04654	0.300028	0.952028	-6.48405
22_77	0.0120192	3.03981	1.27956	0.206235	0.945049	-6.21696
22_78	0.0120239	3.04664	1.31498	0.194141	0.941099	-6.17194
22_79	0.0102819	3.04911	0.966253	0.338277	0.962278	-6.5642
22_80	0.0110573	3.04375	0.965335	0.338732	0.962278	-6.56508
22_81	0.0026989	3.04034	0.236893	0.813647	0.990369	-7.00367
22_82	-0.00747898	3.05217	-0.587208	0.559541	0.96771	-6.85829
22_83	0.0132983	3.03401	1.77557	0.0815066	0.925138	-5.48408
22_84	0.0202241	3.033	2.49953	0.0155456	0.925138	-4.0469
22_85	0.0091846	3.04295	1.06695	0.290798	0.948875	-6.46269
22_86	0.0225505	3.04571	2.49729	0.0156336	0.925138	-4.05197
22_87	0.0175579	3.04268	2.12121	0.0385666	0.925138	-4.84912
22_88	0.0127492	3.04133	1.42599	0.159695	0.941099	-6.0234
22_89	0.0061972	3.04089	0.760806	0.450122	0.966397	-6.74103
22_90	0.000788913	3.03841	0.0994197	0.921178	0.994343	-7.02703
23_24	-0.00206853	3.0344	-0.286822	0.77536	0.990369	-6.99047
23_25	0.00545499	3.03222	0.747282	0.458174	0.966397	-6.75123
23_26	0.0124025	3.03968	1.25208	0.216001	0.947608	-6.25109
23_27	0.0146024	3.03341	2.00508	0.0500391	0.925138	-5.07331
23_28	0.00300666	3.03187	0.372766	0.710799	0.990369	-6.96188
23_29	-0.000837699	3.028	-0.121099	0.904068	0.99135	-7.02461
23_30	0.0162597	3.03566	1.80051	0.0774326	0.925138	-5.44156
23_31	-0.00428525	3.03181	-0.50167	0.617963	0.976472	-6.90511
23_32	-0.00957932	3.03325	-1.08081	0.284642	0.947608	-6.44797
23_33	-0.00463775	3.03532	-0.573591	0.568655	0.96771	-6.86623
23_34	0.00501951	3.03106	0.742085	0.46129	0.966397	-6.7551
23_35	0.00616008	3.0357	0.84244	0.403302	0.966397	-6.67567
23_36	0.000670726	3.03161	0.0814142	0.935417	0.996469	-7.02867
23_37	0.00838349	3.03534	0.943564	0.349645	0.964074	-6.58573
23_38	0.0019827	3.03853	0.245369	0.807112	0.990369	-7.00161
23_39	0.015813	3.03551	1.67427	0.0999296	0.935259	-5.65132
23_40	0.00625443	3.03801	0.727861	0.469881	0.966397	-6.76556
23_41	0.00621536	3.03703	0.723684	0.472421	0.966397	-6.7686
23_42	0.0199058	3.03553	2.08027	0.0423181	0.925138	-4.92938
23_43	0.0102015	3.03198	1.23961	0.220544	0.947608	-6.26635
23_44	-0.00507313	3.03987	-0.629664	0.531601	0.967628	-6.83236
23_45	0.024113	3.03762	3.13028	0.00283123	0.925138	-2.48792
23_46	0.0105456	3.03593	1.33631	0.18712	0.941099	-6.14427
23_47	0.00457167	3.02997	0.617406	0.539593	0.96771	-6.84003
23_48	0.00081084	3.0351	0.103106	0.918265	0.992887	-7.02665
23_49	0.0133807	3.03117	1.69847	0.0952439	0.926801	-5.61217
23_50	0.00432655	3.03221	0.58345	0.562048	0.96771	-6.8605
23_51	0.0134777	3.03296	1.6772	0.0993532	0.935259	-5.64661
23_52	-0.00493872	3.03884	-0.560214	0.577678	0.96771	-6.87385
23_53	0.00178248	3.03142	0.261336	0.794839	0.990369	-6.99752
23_54	0.00306965	3.02839	0.414428	0.680222	0.988136	-6.94535
23_55	0.00934921	3.02823	1.24667	0.217963	0.947608	-6.25772
23_56	-0.000684459	3.03393	-0.0887581	0.929606	0.995474	-7.02804
23_57	0.000862404	3.032	0.104048	0.917522	0.99256	-7.02655
23_58	-0.00158073	3.02656	-0.254092	0.800401	0.990369	-6.99941
23_59	-0.00982734	3.0298	-1.33318	0.188137	0.941099	-6.14835
23_60	-0.000886836	3.03163	-0.116991	0.907306	0.991495	-7.0251
23_61	0.00982095	3.03311	1.24093	0.22006	0.947608	-6.26474
23_62	0.00108227	3.03417	0.136476	0.891959	0.99135	-7.02261
23_63	0.00737799	3.0376	0.912114	0.365811	0.966397	-6.61476
23_64	-0.00240648	3.03558	-0.29687	0.767718	0.990369	-6.98751
23_65	0.00480288	3.0305	0.659359	0.512501	0.966397	-6.81316
23_66	-0.0121165	3.02993	-1.49193	0.141607	0.941099	-5.92992
23_67	0.00431924	3.03579	0.588879	0.558428	0.96771	-6.8573
23_68	0.00791158	3.03025	1.05328	0.296958	0.948875	-6.47704
23_69	-0.012338	3.03209	-1.39341	0.169272	0.941099	-6.06815
23_70	-0.00177692	3.03604	-0.220509	0.826316	0.99135	-7.00745
23_71	0.00833783	3.03378	1.08321	0.283588	0.947608	-6.4454
23_72	0.0105175	3.02879	1.39173	0.169778	0.941099	-6.07044
23_73	0.0109897	3.03615	1.23775	0.221226	0.947608	-6.26861
23_74	0.00467221	3.03218	0.638104	0.526135	0.967628	-6.82699
23_75	0.0241957	3.04395	2.13726	0.0371774	0.925138	-4.8173
23_76	0.012754	3.03105	1.40301	0.166407	0.941099	-6.05508
23_77	-0.00148173	3.03024	-0.194071	0.846857	0.99135	-7.01299
23_78	0.00826544	3.03154	0.990614	0.326345	0.96148	-6.54053
23_79	0.0305579	3.04403	2.46055	0.0171417	0.925138	-4.13445
23_80	0.0196094	3.04026	1.68911	0.0970337	0.934183	-5.62736
23_81	0.00454876	3.03174	0.534866	0.594964	0.969591	-6.8878
23_82	0.00660356	3.04165	0.73301	0.46676	0.966397	-6.7618
23_83	0.0125306	3.02978	1.73005	0.0894026	0.925138	-5.56032
23_84	0.00588503	3.03557	0.685314	0.496112	0.966397	-6.79567
23_85	0.00732426	3.03361	0.916876	0.363333	0.966397	-6.61043
23_86	0.0158842	3.03443	1.65892	0.102999	0.935402	-5.67589
23_87	0.00196088	3.03008	0.239459	0.811667	0.990369	-7.00305
23_88	0.0141842	3.03531	1.48685	0.142941	0.941099	-5.93726
23_89	-0.00243575	3.02854	-0.333549	0.740027	0.990369	-6.97584
23_90	-0.000504212	3.03469	-0.0596933	0.952623	0.996469	-7.03022
24_25	-0.00410848	3.02632	-0.570969	0.570418	0.96771	-6.86774
24_26	-0.00356847	3.02887	-0.423791	0.673422	0.98804	-6.94139
24_27	0.00239425	3.02686	0.326853	0.745058	0.990369	-6.97807
24_28	0.00545013	3.02779	0.745327	0.459345	0.966397	-6.75269
24_29	-0.00634502	3.02856	-0.948873	0.346963	0.964074	-6.58074
24_30	-0.00763726	3.03222	-1.1019	0.275451	0.947608	-6.42521
24_31	-0.00517012	3.02891	-0.683342	0.497347	0.966397	-6.79702
24_32	-0.0101584	3.02757	-1.37482	0.174934	0.941099	-6.09327
24_33	-0.00486315	3.02941	-0.649945	0.518516	0.967628	-6.81934
24_34	-0.000305325	3.03273	-0.0406493	0.967727	0.998042	-7.03119
24_35	0.0154063	3.03313	1.98122	0.0527295	0.925138	-5.11802
24_36	0.00612843	3.0333	0.821508	0.415013	0.966397	-6.69304
24_37	-0.00498639	3.03506	-0.570948	0.570432	0.96771	-6.86775
24_38	-0.0104048	3.03898	-1.36084	0.179284	0.941099	-6.11193
24_39	0.00306988	3.03179	0.355954	0.723279	0.990369	-6.96805
24_40	-0.000940627	3.03187	-0.121061	0.904097	0.99135	-7.02461
24_41	-0.00526063	3.02583	-0.683969	0.496955	0.966397	-6.79659
24_42	0.016412	3.03322	2.05936	0.0443536	0.925138	-4.96986
24_43	0.00558233	3.03571	0.770624	0.444329	0.966397	-6.73351
24_44	0.000545808	3.03761	0.0632201	0.949827	0.996469	-7.03
24_45	0.0166812	3.03618	2.09715	0.0407346	0.925138	-4.89645
24_46	0.000832899	3.03397	0.0948701	0.924773	0.994849	-7.02747
24_47	-0.00179012	3.03373	-0.260466	0.795506	0.990369	-6.99775
24_48	-0.00150232	3.03337	-0.187859	0.8517	0.99135	-7.01419
24_49	0.00406263	3.03265	0.474495	0.637083	0.981755	-6.91846
24_50	0.0100609	3.03248	1.30942	0.196001	0.941099	-6.17907
24_51	0.00734125	3.03181	1.01402	0.315149	0.96148	-6.51725
24_52	-0.0073047	3.03776	-0.86285	0.392081	0.966397	-6.65831
24_53	-0.0154472	3.03681	-1.78556	0.0798545	0.925138	-5.46712
24_54	0.0121673	3.03136	1.49511	0.140778	0.941099	-5.92531
24_55	-0.000898596	3.03093	-0.125906	0.900279	0.99135	-7.02401
24_56	-0.00303587	3.03755	-0.40213	0.689195	0.989585	-6.95041
24_57	0.00564436	3.03203	0.838238	0.405636	0.966397	-6.67919
24_58	-0.00924091	3.03389	-1.17602	0.244809	0.947608	-6.34191
24_59	-0.00608691	3.02774	-0.904487	0.369803	0.966397	-6.62166
24_60	0.00263147	3.03826	0.330433	0.742367	0.990369	-6.97689
24_61	0.00850009	3.03025	1.22821	0.224759	0.947608	-6.28017
24_62	-0.00580924	3.0383	-0.617061	0.539819	0.96771	-6.84024
24_63	0.00588623	3.03601	0.66362	0.509791	0.966397	-6.81033
24_64	-0.0179887	3.03542	-2.13845	0.0370766	0.925138	-4.81495
24_65	-0.00222879	3.02668	-0.348613	0.728751	0.990369	-6.97066
24_66	-0.0171037	3.03715	-2.19563	0.0324875	0.925138	-4.69988
24_67	0.00987275	3.03057	1.34862	0.183154	0.941099	-6.12811
24_68	0.00890764	3.03338	1.30592	0.197181	0.941099	-6.18356
24_69	-0.00386634	3.02893	-0.486647	0.628501	0.977533	-6.91258
24_70	-0.00618343	3.03123	-0.824783	0.413167	0.966397	-6.69035
24_71	0.00625232	3.03298	0.777676	0.440195	0.966397	-6.72805
24_72	0.00685135	3.03059	0.937757	0.352594	0.964074	-6.59116
24_73	0.0163575	3.03532	1.94004	0.0576674	0.925138	-5.19412
24_74	-0.00331417	3.02988	-0.418768	0.677066	0.98804	-6.94352
24_75	0.0123357	3.03607	1.2749	0.20787	0.945817	-6.2228
24_76	0.00525754	3.03295	0.633663	0.529008	0.967628	-6.82982
24_77	0.00693481	3.03085	0.868141	0.389205	0.966397	-6.65375
24_78	0.00966763	3.03279	1.09808	0.277099	0.947608	-6.42936
24_79	0.013314	3.03535	1.28278	0.205114	0.942867	-6.21291
24_80	0.0267617	3.03614	2.9199	0.00511967	0.925138	-3.03632
24_81	-0.00496795	3.03066	-0.612795	0.542615	0.96771	-6.84288
24_82	-5.86144e-05	3.04344	-0.00705442	0.994398	0.998042	-7.032
24_83	-0.00211544	3.0256	-0.320586	0.749776	0.990369	-6.98012
24_84	-0.00263655	3.02664	-0.368712	0.713801	0.990369	-6.96339
24_85	-0.00154318	3.03189	-0.202679	0.840157	0.99135	-7.01127
24_86	0.00371694	3.03052	0.483954	0.630399	0.978964	-6.91389
24_87	-0.00200725	3.02831	-0.272863	0.786012	0.990369	-6.99441
24_88	0.0148732	3.03126	1.95863	0.0553922	0.925138	-5.15995
24_89	-0.00646321	3.02958	-0.917689	0.362911	0.966397	-6.60968
24_90	0.00789296	3.03199	1.08703	0.281909	0.947608	-6.4413
25_26	0.000213599	3.03617	0.0274361	0.978214	0.998042	-7.03164
25_27	0.0115129	3.03776	1.26497	0.21138	0.947608	-6.23517
25_28	0.0104051	3.03465	1.16987	0.247253	0.947608	-6.34902
25_29	-0.00530308	3.03189	-0.644767	0.52184	0.967628	-6.8227
25_30	0.00863023	3.02908	1.28505	0.204324	0.942867	-6.21005
25_31	0.00294571	3.03079	0.36653	0.715419	0.990369	-6.9642
25_32	-0.00193677	3.02767	-0.269679	0.788447	0.990369	-6.99529
25_33	0.0111669	3.0328	1.49722	0.140229	0.941099	-5.92225
25_34	-2.21967e-05	3.03312	-0.00283048	0.997752	0.999014	-7.03202
25_35	0.00220808	3.03167	0.31339	0.755206	0.990369	-6.98242
25_36	0.0042094	3.02822	0.570359	0.570828	0.96771	-6.86809
25_37	0.00121685	3.03666	0.174623	0.862037	0.99135	-7.01661
25_38	0.000361798	3.03419	0.0435838	0.965399	0.99779	-7.03106
25_39	0.0108647	3.03739	1.29141	0.202127	0.941099	-6.20202
25_40	0.00287725	3.04107	0.300978	0.764601	0.990369	-6.98627
25_41	0.0180781	3.03497	1.93905	0.0577906	0.925138	-5.19593
25_42	0.0135727	3.03197	1.75791	0.0844975	0.925138	-5.51386
25_43	-0.000981773	3.03204	-0.121324	0.90389	0.99135	-7.02458
25_44	0.0112569	3.0418	1.29968	0.199299	0.941099	-6.19153
25_45	0.0067512	3.04368	0.770688	0.444291	0.966397	-6.73346
25_46	-0.00533018	3.03405	-0.576402	0.566767	0.96771	-6.86461
25_47	0.000752206	3.03523	0.101734	0.919349	0.993254	-7.02679
25_48	0.00184009	3.03854	0.225165	0.822711	0.990369	-7.00641
25_49	-0.00167963	3.0393	-0.21733	0.82878	0.99135	-7.00816
25_50	-0.00687311	3.03664	-0.919952	0.361738	0.966397	-6.60761
25_51	0.00062909	3.03405	0.081134	0.935639	0.996469	-7.02869
25_52	-0.00806004	3.03964	-1.01931	0.312655	0.957476	-6.51192
25_53	-0.0118036	3.04095	-1.56229	0.12413	0.941099	-5.82587
25_54	-0.00619091	3.03795	-0.753196	0.454643	0.966397	-6.74679
25_55	-0.00780369	3.03232	-0.995832	0.323826	0.96148	-6.53539
25_56	0.00582596	3.0344	0.746254	0.458789	0.966397	-6.75199
25_57	-0.000446723	3.03388	-0.0552276	0.956163	0.996469	-7.03048
25_58	-0.00272025	3.03616	-0.362677	0.718279	0.990369	-6.96562
25_59	-0.002455	3.03573	-0.303591	0.76262	0.990369	-6.98547
25_60	0.000129123	3.03189	0.0149471	0.98813	0.998042	-7.03191
25_61	0.0051196	3.03012	0.667232	0.507499	0.966397	-6.80792
25_62	0.00469574	3.03183	0.598868	0.551795	0.96771	-6.85135
25_63	-0.0150454	3.04088	-1.74199	0.0872715	0.925138	-5.54048
25_64	0.00252648	3.03353	0.286575	0.775547	0.990369	-6.99054
25_65	0.00346642	3.03076	0.482543	0.631394	0.979749	-6.91458
25_66	-0.0113144	3.03743	-1.57623	0.120883	0.941099	-5.80474
25_67	-0.000564848	3.03228	-0.0763007	0.939465	0.996469	-7.02908
25_68	-0.00354024	3.03692	-0.412019	0.681976	0.988601	-6.94635
25_69	0.0109428	3.03203	1.41808	0.161981	0.941099	-6.03436
25_70	-0.00270595	3.03222	-0.340238	0.735013	0.990369	-6.97357
25_71	-0.00688653	3.0361	-0.832642	0.408758	0.966397	-6.68385
25_72	0.000194067	3.03284	0.0263269	0.979095	0.998042	-7.03167
25_73	-0.00245617	3.04084	-0.303605	0.76261	0.990369	-6.98547
25_74	-0.00688344	3.03171	-0.890563	0.377162	0.966397	-6.6341
25_75	0.00622131	3.03729	0.693865	0.490777	0.966397	-6.78976
25_76	0.00582148	3.02493	0.904315	0.369893	0.966397	-6.62181
25_77	-0.00134033	3.03743	-0.171639	0.86437	0.99135	-7.01713
25_78	-0.00358122	3.03445	-0.551771	0.583409	0.96771	-6.87857
25_79	0.0131358	3.03617	1.55955	0.124777	0.941099	-5.83
25_80	0.00750144	3.03071	0.994266	0.324581	0.96148	-6.53693
25_81	-0.000593787	3.0328	-0.0762062	0.93954	0.996469	-7.02909
25_82	-0.0232107	3.03561	-2.68566	0.00962634	0.925138	-3.61411
25_83	0.0059812	3.03089	0.808826	0.422207	0.966397	-6.70337
25_84	0.00974189	3.0284	1.40089	0.167037	0.941099	-6.05798
25_85	0.00192724	3.03676	0.235056	0.815065	0.990369	-7.00411
25_86	0.0120529	3.02882	1.76691	0.0829619	0.925138	-5.49872
25_87	0.00320223	3.03652	0.359886	0.720353	0.990369	-6.96663
25_88	0.00865282	3.0338	1.18387	0.241712	0.947608	-6.33279
25_89	0.00408357	3.03742	0.482938	0.631115	0.979696	-6.91439
25_90	0.0102719	3.03132	1.36571	0.177759	0.941099	-6.10545
26_27	0.0122547	3.03657	1.38343	0.172294	0.941099	-6.08168
26_28	0.0138167	3.04263	1.3216	0.19194	0.941099	-6.16339
26_29	-0.00485946	3.03487	-0.607427	0.546144	0.96771	-6.84616
26_30	0.0115796	3.03741	1.31716	0.193414	0.941099	-6.16913
26_31	0.0013747	3.03004	0.178105	0.859315	0.99135	-7.01599
26_32	-0.00898173	3.03714	-0.949063	0.346868	0.964074	-6.58056
26_33	0.0135036	3.0362	1.55358	0.126197	0.941099	-5.839
26_34	0.00970555	3.03875	1.15654	0.252612	0.947608	-6.3643
26_35	-0.00014989	3.03468	-0.0198115	0.984268	0.998042	-7.03182
26_36	0.00369091	3.03597	0.425665	0.672064	0.98804	-6.94059
26_37	-0.00147772	3.04049	-0.200548	0.841814	0.99135	-7.0117
26_38	-0.00260421	3.0431	-0.269494	0.788589	0.990369	-6.99534
26_39	0.0110152	3.04203	1.22155	0.227247	0.947608	-6.28819
26_40	0.0134719	3.04926	1.03297	0.306277	0.953024	-6.49803
26_41	0.0159597	3.0384	1.65011	0.104795	0.938934	-5.6899
26_42	0.016854	3.03813	1.80256	0.0771057	0.925138	-5.43804
26_43	0.00109055	3.04236	0.10248	0.91876	0.993153	-7.02671
26_44	0.0107859	3.04292	1.16758	0.248168	0.947608	-6.35166
26_45	0.0184142	3.04847	1.90643	0.0619854	0.925138	-5.25519
26_46	-0.00481015	3.04597	-0.475777	0.636175	0.981755	-6.91784
26_47	-0.00346231	3.03778	-0.419583	0.676475	0.98804	-6.94318
26_48	0.00600053	3.03885	0.687672	0.494638	0.966397	-6.79405
26_49	-0.0018279	3.04036	-0.211705	0.833144	0.99135	-7.00938
26_50	-0.00977954	3.0424	-1.12489	0.26567	0.947608	-6.39992
26_51	-0.00744196	3.03457	-0.947301	0.347756	0.964074	-6.58222
26_52	-0.0105218	3.04837	-1.22206	0.227055	0.947608	-6.28758
26_53	-0.00936738	3.04636	-1.10688	0.273309	0.947608	-6.41977
26_54	-0.0112467	3.04573	-1.20935	0.23186	0.947608	-6.30278
26_55	0.00115786	3.03389	0.149692	0.881572	0.99135	-7.0207
26_56	-0.000977237	3.04094	-0.120125	0.904835	0.991495	-7.02473
26_57	0.000616135	3.03523	0.0862191	0.931615	0.995764	-7.02826
26_58	-0.00217508	3.03598	-0.255468	0.799344	0.990369	-6.99905
26_59	-0.00950494	3.03321	-1.1522	0.254374	0.947608	-6.36924
26_60	-0.00164663	3.0368	-0.185604	0.853459	0.99135	-7.01461
26_61	0.0105164	3.03341	1.36421	0.178228	0.941099	-6.10745
26_62	0.00455667	3.03697	0.519651	0.605456	0.975384	-6.89587
26_63	-0.0127604	3.04182	-1.36719	0.177297	0.941099	-6.10347
26_64	0.00661514	3.03245	0.717429	0.476238	0.966397	-6.77311
26_65	0.00533271	3.03128	0.708504	0.481716	0.966397	-6.77948
26_66	-0.00787008	3.04212	-0.973246	0.334822	0.96148	-6.55746
26_67	0.00727906	3.03862	0.866753	0.389958	0.966397	-6.65495
26_68	0.000810426	3.0392	0.097677	0.922555	0.994738	-7.0272
26_69	0.0104321	3.0338	1.31783	0.193191	0.941099	-6.16827
26_70	0.00340977	3.03406	0.448336	0.655726	0.98804	-6.93061
26_71	-0.00684263	3.03556	-0.846293	0.401169	0.966397	-6.67242
26_72	-0.000126883	3.03352	-0.0153992	0.987771	0.998042	-7.0319
26_73	0.0015676	3.0408	0.185457	0.853574	0.99135	-7.01464
26_74	-0.0061776	3.03218	-0.7424	0.461101	0.966397	-6.75486
26_75	0.00490862	3.03749	0.542154	0.589969	0.96771	-6.88386
26_76	0.0100364	3.03242	1.24621	0.218132	0.947608	-6.25829
26_77	0.00337751	3.03927	0.420628	0.675716	0.98804	-6.94274
26_78	-0.00221892	3.03256	-0.310562	0.757343	0.990369	-6.98331
26_79	0.0188118	3.03871	2.23004	0.029974	0.925138	-4.62943
26_80	0.0205777	3.03419	2.50534	0.0153195	0.925138	-4.03376
26_81	0.00243298	3.043	0.305665	0.761049	0.990369	-6.98484
26_82	-0.0188223	3.04266	-1.82572	0.0734898	0.925138	-5.39805
26_83	0.00514586	3.03119	0.706129	0.48318	0.966397	-6.78116
26_84	0.00832703	3.03249	1.05657	0.295469	0.948875	-6.47361
26_85	0.00285308	3.0385	0.366857	0.715176	0.990369	-6.96408
26_86	0.0126735	3.035	1.37034	0.176319	0.941099	-6.09927
26_87	0.00502492	3.03914	0.592696	0.555888	0.96771	-6.85504
26_88	0.0106443	3.03636	1.1463	0.256784	0.947608	-6.37593
26_89	-0.00417757	3.0343	-0.469987	0.640279	0.982497	-6.9206
26_90	0.00676504	3.03428	0.900997	0.371639	0.966397	-6.62479
27_28	0.0202587	3.02927	2.65776	0.0103568	0.925138	-3.68051
27_29	0.00535448	3.04234	0.617344	0.539634	0.96771	-6.84007
27_30	0.00530348	3.03564	0.747611	0.457977	0.966397	-6.75098
27_31	0.00876218	3.0323	1.02157	0.311593	0.957388	-6.50963
27_32	0.006375	3.03079	0.787867	0.43426	0.966397	-6.72008
27_33	0.00330799	3.03497	0.418619	0.677175	0.98804	-6.94359
27_34	0.00401072	3.03858	0.420647	0.675702	0.98804	-6.94273
27_35	0.00515229	3.03364	0.637141	0.526757	0.967628	-6.82761
27_36	0.0021099	3.03475	0.236006	0.814331	0.990369	-7.00388
27_37	0.00514697	3.04271	0.632443	0.529798	0.967628	-6.8306
27_38	-0.000121514	3.03906	-0.0150251	0.988068	0.998042	-7.03191
27_39	-0.00567339	3.04116	-0.70986	0.480882	0.966397	-6.77852
27_40	-0.00742741	3.04417	-0.796184	0.429453	0.966397	-6.7135
27_41	0.0237363	3.04642	2.20107	0.0320779	0.925138	-4.6888
27_42	0.0137682	3.03403	1.68033	0.0987386	0.935259	-5.64156
27_43	-0.0166373	3.04078	-1.75853	0.0843917	0.925138	-5.51283
27_44	0.0143325	3.04761	1.3287	0.189602	0.941099	-6.15419
27_45	0.00489566	3.05866	0.428877	0.669739	0.98804	-6.93921
27_46	-0.0041613	3.04499	-0.380869	0.704813	0.990369	-6.9588
27_47	-0.000225464	3.04167	-0.0288645	0.97708	0.998042	-7.0316
27_48	-0.00671995	3.04617	-0.753922	0.45421	0.966397	-6.74624
27_49	-0.00867101	3.05316	-0.973496	0.334699	0.96148	-6.55722
27_50	-5.28438e-05	3.04286	-0.00520882	0.995863	0.998606	-7.03201
27_51	-0.00582827	3.04202	-0.677956	0.500729	0.966397	-6.8007
27_52	0.0066186	3.04367	0.756074	0.45293	0.966397	-6.74462
27_53	-0.0112188	3.04444	-1.21823	0.228495	0.947608	-6.29217
27_54	-0.0132794	3.04544	-1.46961	0.147538	0.941099	-5.96199
27_55	-0.0109178	3.03229	-1.27436	0.208056	0.945817	-6.22346
27_56	0.00212305	3.03726	0.234405	0.815568	0.990369	-7.00426
27_57	-0.00450963	3.04406	-0.545486	0.587692	0.96771	-6.88204
27_58	-0.00374035	3.03881	-0.401802	0.689434	0.989585	-6.95054
27_59	0.0018086	3.0328	0.221781	0.825331	0.99135	-7.00717
27_60	-0.0017132	3.04039	-0.18466	0.854195	0.99135	-7.01479
27_61	0.00534842	3.03607	0.551555	0.583556	0.96771	-6.87869
27_62	0.0121491	3.03965	1.22932	0.224346	0.947608	-6.27883
27_63	-0.0105827	3.03693	-1.23529	0.222135	0.947608	-6.2716
27_64	0.00425387	3.03586	0.467983	0.641703	0.982874	-6.92155
27_65	-0.00374721	3.03115	-0.426368	0.671555	0.98804	-6.94029
27_66	-0.00551157	3.04	-0.676298	0.501773	0.966397	-6.80182
27_67	0.000968436	3.03361	0.116745	0.9075	0.991495	-7.02513
27_68	-0.0196857	3.04015	-2.19181	0.0327774	0.925138	-4.70764
27_69	0.00765881	3.03467	0.937052	0.352954	0.964074	-6.59182
27_70	-0.0110704	3.03702	-1.26797	0.210315	0.947608	-6.23144
27_71	0.000789779	3.04032	0.0890683	0.929361	0.995474	-7.02801
27_72	0.00561078	3.03446	0.882162	0.381646	0.966397	-6.64152
27_73	0.00156754	3.04535	0.16801	0.86721	0.99135	-7.01776
27_74	-0.00344663	3.03344	-0.481273	0.63229	0.98038	-6.9152
27_75	0.00612858	3.04269	0.621116	0.537168	0.967628	-6.83772
27_76	0.00469691	3.03376	0.701732	0.485896	0.966397	-6.78426
27_77	0.0109419	3.04317	1.104	0.274548	0.947608	-6.42293
27_78	0.00161326	3.03782	0.200235	0.842058	0.99135	-7.01176
27_79	0.0109259	3.04687	1.03484	0.305411	0.953024	-6.49611
27_80	0.0133364	3.03614	1.50367	0.138563	0.941099	-5.91286
27_81	-0.00258894	3.03993	-0.288804	0.77385	0.990369	-6.98989
27_82	-0.0278356	3.0397	-3.23111	0.00211443	0.925138	-2.21577
27_83	0.00126027	3.0295	0.168424	0.866887	0.99135	-7.01769
27_84	0.012014	3.02891	1.80591	0.0765748	0.925138	-5.4323
27_85	0.0049388	3.03992	0.58676	0.559839	0.96771	-6.85856
27_86	0.0090021	3.03154	1.31301	0.1948	0.941099	-6.17448
27_87	0.00639561	3.04369	0.700989	0.486356	0.966397	-6.78478
27_88	0.00948676	3.03405	1.17325	0.245905	0.947608	-6.34511
27_89	0.0123251	3.04435	1.55056	0.126918	0.941099	-5.84352
27_90	0.0103565	3.03341	1.38333	0.172324	0.941099	-6.08181
28_29	0.0100636	3.03689	1.33665	0.187009	0.941099	-6.14383
28_30	0.0197312	3.04237	2.15479	0.0357104	0.925138	-4.78232
28_31	0.00690555	3.0298	0.894694	0.374969	0.966397	-6.63043
28_32	0.00196852	3.03211	0.245948	0.806666	0.990369	-7.00146
28_33	0.00843739	3.03953	1.03154	0.306942	0.953024	-6.49949
28_34	0.00609195	3.04152	0.699975	0.486984	0.966397	-6.78549
28_35	-0.000800614	3.03734	-0.0906641	0.928099	0.995474	-7.02787
28_36	-0.00656607	3.03482	-0.741907	0.461397	0.966397	-6.75523
28_37	0.00481697	3.04357	0.595475	0.554044	0.96771	-6.85338
28_38	2.64796e-05	3.04809	0.00281233	0.997767	0.999014	-7.03202
28_39	0.00645325	3.04205	0.723123	0.472762	0.966397	-6.769
28_40	0.0121428	3.04477	1.10577	0.273786	0.947608	-6.42099
28_41	0.0183697	3.04402	2.00536	0.0500076	0.925138	-5.07277
28_42	0.0262211	3.03662	2.82938	0.00655816	0.925138	-3.26383
28_43	-0.0153397	3.04712	-1.35618	0.180752	0.941099	-6.11812
28_44	-0.000581227	3.04956	-0.0538995	0.957217	0.996469	-7.03055
28_45	0.0122183	3.0526	1.05245	0.297338	0.948875	-6.47791
28_46	-0.00642936	3.05268	-0.577803	0.565828	0.96771	-6.86379
28_47	-0.0133761	3.04172	-1.64131	0.106615	0.941099	-5.70383
28_48	-0.00461304	3.04829	-0.509826	0.612276	0.976442	-6.90096
28_49	-0.00929106	3.04721	-0.983326	0.329885	0.96148	-6.54767
28_50	0.000597986	3.04977	0.0517696	0.958906	0.996469	-7.03067
28_51	-0.00548889	3.03612	-0.767074	0.446418	0.966397	-6.73624
28_52	-0.0217711	3.05816	-2.02828	0.0475356	0.925138	-5.02937
28_53	-0.0144674	3.04485	-1.59097	0.117523	0.941099	-5.7822
28_54	-0.0134028	3.05164	-1.18175	0.242546	0.947608	-6.33526
28_55	0.00160808	3.03701	0.1762	0.860804	0.99135	-7.01633
28_56	-0.011127	3.04649	-1.11902	0.268144	0.947608	-6.40643
28_57	-0.00144752	3.03643	-0.182558	0.855836	0.99135	-7.01518
28_58	-0.00646919	3.03588	-0.776581	0.440835	0.966397	-6.7289
28_59	-0.0036373	3.03124	-0.429295	0.669437	0.98804	-6.93903
28_60	-0.00438519	3.04718	-0.431106	0.668128	0.98804	-6.93824
28_61	0.00193441	3.03245	0.239543	0.811602	0.990369	-7.00303
28_62	-0.00787664	3.0449	-0.72417	0.472125	0.966397	-6.76824
28_63	-0.0140856	3.0351	-1.7563	0.0847743	0.925138	-5.51656
28_64	-0.000480781	3.03767	-0.0548835	0.956436	0.996469	-7.0305
28_65	-0.010249	3.03737	-1.22905	0.224446	0.947608	-6.27916
28_66	-0.00618197	3.04492	-0.684812	0.496426	0.966397	-6.79601
28_67	-0.00454684	3.03652	-0.495415	0.622341	0.977397	-6.90825
28_68	-0.0119182	3.03804	-1.45706	0.15096	0.941099	-5.97984
28_69	0.0145723	3.03774	1.70663	0.0937055	0.925138	-5.59885
28_70	-0.0082	3.03664	-1.01351	0.315388	0.96148	-6.51776
28_71	-0.00495023	3.03631	-0.622136	0.536502	0.967628	-6.83709
28_72	-0.00433703	3.03919	-0.541737	0.590255	0.96771	-6.88408
28_73	-0.00924138	3.04553	-0.962448	0.340166	0.962575	-6.56784
28_74	-0.00654622	3.03887	-0.68752	0.494733	0.966397	-6.79415
28_75	0.011744	3.03898	1.34584	0.184045	0.941099	-6.13177
28_76	0.0120767	3.03711	1.29967	0.199301	0.941099	-6.19154
28_77	0.0072812	3.04131	0.800994	0.426688	0.966397	-6.70966
28_78	0.000671485	3.04359	0.0725642	0.942424	0.996469	-7.02936
28_79	0.0198682	3.0437	1.83514	0.0720609	0.925138	-5.38166
28_80	0.0225501	3.03786	2.66223	0.0102365	0.925138	-3.6699
28_81	-0.00269721	3.03997	-0.311006	0.757008	0.990369	-6.98317
28_82	-0.0176838	3.04812	-1.51366	0.136012	0.941099	-5.89824
28_83	0.0158521	3.03291	2.28451	0.0263454	0.925138	-4.51604
28_84	0.0125144	3.03589	1.59058	0.117613	0.941099	-5.78281
28_85	0.00817466	3.03984	1.08455	0.282997	0.947608	-6.44396
28_86	0.0171404	3.03662	2.09631	0.0408124	0.925138	-4.8981
28_87	0.010458	3.0425	1.41971	0.161507	0.941099	-6.0321
28_88	0.0134918	3.03273	1.57834	0.120397	0.941099	-5.80152
28_89	0.0118842	3.03893	1.42795	0.159133	0.941099	-6.02069
28_90	0.00747048	3.03724	0.891055	0.3769	0.966397	-6.63366
29_30	0.00491079	3.03339	0.542763	0.589553	0.96771	-6.88353
29_31	0.00214066	3.03178	0.298721	0.766313	0.990369	-6.98695
29_32	-0.0013972	3.0331	-0.219516	0.827086	0.99135	-7.00768
29_33	2.92787e-05	3.02836	0.00391666	0.99689	0.998851	-7.03201
29_34	-0.00340235	3.03357	-0.464382	0.644264	0.983337	-6.92324
29_35	-0.00801529	3.03041	-0.897758	0.373347	0.966397	-6.62769
29_36	0.00434947	3.03322	0.568707	0.571941	0.96771	-6.86903
29_37	0.00142487	3.05588	0.133637	0.894192	0.99135	-7.023
29_38	0.00859867	3.03351	1.05369	0.296774	0.948875	-6.47662
29_39	-0.00187791	3.04948	-0.166657	0.86827	0.99135	-7.01799
29_40	-0.000407127	3.04313	-0.0442879	0.96484	0.99779	-7.03103
29_41	0.0041489	3.04746	0.402818	0.688691	0.989527	-6.95013
29_42	0.000777464	3.04179	0.0918398	0.927169	0.995474	-7.02776
29_43	0.0118173	3.05161	0.936716	0.353125	0.964074	-6.59213
29_44	0.00848558	3.04522	0.958138	0.342315	0.962575	-6.57196
29_45	0.00552109	3.05559	0.517216	0.607143	0.975384	-6.89714
29_46	0.0065258	3.04649	0.789839	0.433118	0.966397	-6.71853
29_47	0.0110514	3.04048	1.29324	0.201499	0.941099	-6.1997
29_48	-0.0122662	3.03967	-1.46843	0.147859	0.941099	-5.96368
29_49	0.00660526	3.05163	0.594256	0.554852	0.96771	-6.85411
29_50	-0.00274256	3.0429	-0.324642	0.746721	0.990369	-6.9788
29_51	0.0236858	3.04073	2.8376	0.00641359	0.925138	-3.24339
29_52	0.00136608	3.0332	0.165942	0.868829	0.99135	-7.01811
29_53	0.0168362	3.05945	1.83414	0.0722114	0.925138	-5.3834
29_54	0.01105	3.03642	1.28447	0.204528	0.942867	-6.21079
29_55	-0.00370086	3.05073	-0.337259	0.737245	0.990369	-6.97459
29_56	0.00846765	3.03591	1.02739	0.30887	0.953024	-6.50372
29_57	-0.00914372	3.04271	-0.960549	0.341112	0.962575	-6.56966
29_58	0.00467453	3.03554	0.541874	0.590161	0.96771	-6.88401
29_59	-0.0144933	3.03798	-1.74747	0.0863084	0.925138	-5.53134
29_60	-0.00822647	3.0378	-0.978228	0.332376	0.96148	-6.55263
29_61	0.00764794	3.03911	0.93318	0.35493	0.964074	-6.59542
29_62	0.000516481	3.03581	0.0697893	0.944622	0.996469	-7.02956
29_63	0.00422625	3.04624	0.352304	0.725998	0.990369	-6.96936
29_64	-0.00988246	3.03523	-1.06032	0.293773	0.948875	-6.46967
29_65	0.00487542	3.04303	0.539672	0.591668	0.967986	-6.88521
29_66	-0.003955	3.02961	-0.626331	0.533768	0.967628	-6.83446
29_67	-0.0206521	3.0409	-2.56301	0.0132316	0.925138	-3.90199
29_68	-0.0165447	3.0397	-1.91074	0.061417	0.925138	-5.24742
29_69	-0.00464429	3.03357	-0.580055	0.564319	0.96771	-6.86248
29_70	-0.00505493	3.038	-0.612909	0.54254	0.96771	-6.84281
29_71	-0.00172893	3.05837	-0.129881	0.897149	0.99135	-7.0235
29_72	0.00305055	3.03431	0.388419	0.699251	0.990369	-6.95587
29_73	0.00341615	3.06634	0.232058	0.817381	0.990369	-7.00482
29_74	0.00521222	3.0288	0.740168	0.462442	0.966397	-6.75652
29_75	0.00743671	3.04372	0.764035	0.448212	0.966397	-6.73856
29_76	0.0134412	3.02929	1.48781	0.142686	0.941099	-5.93586
29_77	0.00672015	3.059	0.540239	0.59128	0.967986	-6.8849
29_78	0.00890412	3.03034	1.2283	0.224726	0.947608	-6.28007
29_79	0.000394753	3.0444	0.0396525	0.968518	0.998042	-7.03123
29_80	-0.00700372	3.03604	-0.817545	0.417252	0.966397	-6.69629
29_81	0.00875889	3.0511	0.761508	0.449706	0.966397	-6.74049
29_82	-0.00486644	3.03066	-0.678452	0.500417	0.966397	-6.80036
29_83	0.0210877	3.03873	2.45517	0.0173736	0.925138	-4.14646
29_84	0.0097418	3.03936	1.04127	0.302443	0.953024	-6.48949
29_85	0.0193006	3.04003	2.00866	0.0496453	0.925138	-5.06656
29_86	0.00010031	3.03364	0.0110552	0.991221	0.998042	-7.03196
29_87	0.00635982	3.04276	0.702319	0.485533	0.966397	-6.78385
29_88	0.00289405	3.03743	0.331862	0.741294	0.990369	-6.97641
29_89	0.00663407	3.03859	0.651748	0.517361	0.967628	-6.81816
29_90	0.0111927	3.039	1.4062	0.165463	0.941099	-6.05071
3_10	-0.00416593	3.02679	-0.647706	0.519952	0.967628	-6.8208
3_11	-0.00116174	3.03398	-0.151267	0.880335	0.99135	-7.02046
3_12	0.00871625	3.02594	1.37394	0.175205	0.941099	-6.09444
3_13	0.00874166	3.03688	0.929307	0.356915	0.964074	-6.59901
3_14	0.00230897	3.02372	0.356482	0.722885	0.990369	-6.96786
3_15	0.00929952	3.02886	1.25295	0.215688	0.947608	-6.25002
3_16	0.00049821	3.0295	0.0749592	0.940527	0.996469	-7.02918
3_17	-0.00350253	3.02801	-0.432789	0.666912	0.98804	-6.93751
3_18	0.00323457	3.02474	0.51185	0.610868	0.976267	-6.89992
3_19	-0.000921938	3.03018	-0.124762	0.901181	0.99135	-7.02415
3_20	0.00345717	3.03453	0.421667	0.674962	0.98804	-6.9423
3_21	-0.00201975	3.0366	-0.226872	0.82139	0.990369	-7.00602
3_22	-0.000173846	3.03481	-0.02139	0.983014	0.998042	-7.03179
3_23	0.00332577	3.03439	0.416026	0.679059	0.98804	-6.94468
3_24	0.00158666	3.02907	0.202743	0.840107	0.99135	-7.01125
3_25	-0.0102889	3.03613	-1.28874	0.203047	0.942296	-6.20539
3_26	-0.00213361	3.03528	-0.27195	0.78671	0.990369	-6.99466
3_27	-0.00109094	3.03396	-0.121489	0.90376	0.99135	-7.02456
3_28	-0.00619424	3.04129	-0.73885	0.463236	0.966397	-6.75749
3_29	0.00188586	3.02965	0.296697	0.76785	0.990369	-6.98756
3_30	-0.00444048	3.02854	-0.624241	0.535129	0.967628	-6.83577
3_31	0.00853095	3.02911	1.08764	0.281642	0.947608	-6.44064
3_32	0.00641047	3.02787	0.934633	0.354188	0.964074	-6.59407
3_33	-0.00579461	3.03917	-0.735384	0.465326	0.966397	-6.76005
3_34	-0.00197945	3.02888	-0.273082	0.785844	0.990369	-6.99435
3_35	-0.00334307	3.03028	-0.514711	0.608881	0.975384	-6.89844
3_36	0.00562906	3.02612	0.830347	0.410042	0.966397	-6.68576
3_37	-0.0004817	3.03299	-0.0558663	0.955657	0.996469	-7.03044
3_38	-0.00124647	3.03044	-0.181632	0.856559	0.99135	-7.01535
3_39	0.00818146	3.03784	0.888777	0.378112	0.966397	-6.63568
3_4	0.00204148	3.02702	0.281496	0.779418	0.990369	-6.992
3_40	-0.00331971	3.03438	-0.453601	0.651956	0.986059	-6.92822
3_41	-0.00541805	3.0324	-0.795842	0.42965	0.966397	-6.71377
3_42	0.00571598	3.03282	0.723272	0.472672	0.966397	-6.76889
3_43	0.00587734	3.03873	0.740511	0.462236	0.966397	-6.75627
3_44	0.0162497	3.03391	2.72015	0.00878877	0.925138	-3.5313
3_45	0.00909748	3.03536	1.08322	0.283579	0.947608	-6.44538
3_46	0.0135355	3.02928	1.7714	0.0822041	0.925138	-5.49113
3_47	0.00462624	3.03441	0.61304	0.542454	0.96771	-6.84273
3_48	0.0133041	3.0323	1.89036	0.0641465	0.925138	-5.28408
3_49	0.00902358	3.03417	0.917833	0.362836	0.966397	-6.60955
3_5	-0.00634095	3.03306	-0.767283	0.446295	0.966397	-6.73608
3_50	0.00311041	3.02677	0.427556	0.670695	0.98804	-6.93978
3_51	0.0117059	3.03658	1.32906	0.189483	0.941099	-6.15372
3_52	0.00498526	3.03693	0.606587	0.546698	0.96771	-6.84668
3_53	0.0132887	3.03012	1.84945	0.0699343	0.925138	-5.35661
3_54	0.0100018	3.02819	1.28926	0.202868	0.942296	-6.20474
3_55	0.00113286	3.03097	0.130978	0.896286	0.99135	-7.02335
3_56	-0.00131627	3.02842	-0.19007	0.849975	0.99135	-7.01377
3_57	-0.00368925	3.03736	-0.429282	0.669446	0.98804	-6.93903
3_58	-0.00307984	3.03	-0.40088	0.690109	0.989585	-6.95091
3_59	0.00897965	3.0277	1.14541	0.25715	0.947608	-6.37694
3_6	-0.00229489	3.03273	-0.346292	0.730485	0.990369	-6.97147
3_60	0.0109346	3.0306	1.53326	0.131121	0.941099	-5.86934
3_61	0.00442002	3.03252	0.519816	0.605341	0.975384	-6.89578
3_62	0.0142136	3.03555	1.72839	0.0897017	0.925138	-5.56306
3_63	-0.003219	3.04064	-0.325045	0.746418	0.990369	-6.97867
3_64	-0.00764107	3.02837	-1.01104	0.31656	0.96148	-6.52025
3_65	0.00641377	3.03441	0.7972	0.428868	0.966397	-6.71269
3_66	-0.0034447	3.03093	-0.471957	0.638882	0.982143	-6.91967
3_67	0.00354957	3.03625	0.429766	0.669096	0.98804	-6.93882
3_68	-0.00294447	3.03265	-0.34281	0.733088	0.990369	-6.97268
3_69	-0.00351786	3.03607	-0.318406	0.75142	0.990369	-6.98082
3_7	0.00561329	3.03033	0.66623	0.508134	0.966397	-6.80859
3_70	-0.00134147	3.03565	-0.128648	0.89812	0.99135	-7.02366
3_71	-0.0101887	3.02954	-1.29086	0.202319	0.941099	-6.20272
3_72	-0.00448506	3.02503	-0.693637	0.490918	0.966397	-6.78992
3_73	-0.0149179	3.03838	-1.67619	0.0995505	0.935259	-5.64822
3_74	-0.000409058	3.0237	-0.0748662	0.940601	0.996469	-7.02919
3_75	0.0140472	3.03095	1.48537	0.14333	0.941099	-5.93939
3_76	0.00559455	3.02741	0.705306	0.483687	0.966397	-6.78174
3_77	-0.0105964	3.03115	-1.5403	0.129398	0.941099	-5.85887
3_78	0.00656354	3.02501	1.07443	0.287466	0.947608	-6.45477
3_79	0.00678632	3.03604	0.566891	0.573165	0.96771	-6.87007
3_8	0.00418962	3.02597	0.600798	0.550518	0.96771	-6.85018
3_80	0.00576409	3.03321	0.568712	0.571937	0.96771	-6.86903
3_81	-0.00343047	3.03298	-0.435121	0.665229	0.98804	-6.93649
3_82	0.00477779	3.02861	0.664409	0.50929	0.966397	-6.80981
3_83	-0.0030331	3.02909	-0.437736	0.663344	0.98804	-6.93534
3_84	0.00496141	3.0284	0.720107	0.474602	0.966397	-6.77118
3_85	-0.00372837	3.0282	-0.554735	0.581394	0.96771	-6.87692
3_86	-0.000952838	3.02891	-0.135219	0.892948	0.99135	-7.02278
3_87	-0.00734899	3.02947	-1.07015	0.289369	0.947608	-6.45931
3_88	0.00114433	3.02938	0.166139	0.868675	0.99135	-7.01807
3_89	-0.00325794	3.02693	-0.471456	0.639237	0.982143	-6.9199
3_9	0.00709999	3.03094	0.92715	0.358024	0.965579	-6.601
3_90	0.000827842	3.02671	0.122888	0.902657	0.99135	-7.02439
30_31	0.0117873	3.04117	1.25209	0.215997	0.947608	-6.25107
30_32	-0.000775651	3.03939	-0.0800892	0.936466	0.996469	-7.02878
30_33	-0.00226972	3.03899	-0.22993	0.819026	0.990369	-7.00531
30_34	0.00272339	3.03932	0.289273	0.773493	0.990369	-6.98976
30_35	0.00194908	3.0374	0.209119	0.835152	0.99135	-7.00993
30_36	0.00668954	3.04367	0.621826	0.536704	0.967628	-6.83728
30_37	-0.0099847	3.0407	-1.04662	0.299992	0.952028	-6.48396
30_38	-0.00121802	3.05424	-0.096538	0.923455	0.994738	-7.02731
30_39	-0.01322	3.04422	-1.32996	0.189187	0.941099	-6.15254
30_40	0.0116515	3.05558	0.971468	0.335698	0.962278	-6.55918
30_41	-0.00525898	3.03891	-0.534059	0.595519	0.969591	-6.88824
30_42	0.0129974	3.05778	1.11096	0.271567	0.947608	-6.41531
30_43	-0.0108861	3.05157	-0.909496	0.367179	0.966397	-6.61713
30_44	-0.00706125	3.04879	-0.630408	0.531118	0.967628	-6.83189
30_45	-0.0159344	3.04615	-1.51741	0.135066	0.941099	-5.89274
30_46	-0.00611746	3.05146	-0.635976	0.527511	0.967628	-6.82835
30_47	-0.00854308	3.04252	-1.03292	0.306299	0.953024	-6.49808
30_48	-0.00947101	3.05381	-0.785708	0.435514	0.966397	-6.72178
30_49	-0.0053432	3.04497	-0.544737	0.588204	0.96771	-6.88245
30_50	-0.0233592	3.04569	-2.01185	0.0492973	0.925138	-5.06054
30_51	0.00923571	3.03292	1.15142	0.254693	0.947608	-6.37013
30_52	-0.000896899	3.05278	-0.0731855	0.941932	0.996469	-7.02931
30_53	-0.0110569	3.03607	-1.24029	0.220296	0.947608	-6.26552
30_54	-0.0239211	3.05633	-2.02917	0.0474428	0.925138	-5.0277
30_55	-0.00912692	3.02997	-1.22061	0.227601	0.947608	-6.28932
30_56	-0.000156309	3.05943	-0.0117391	0.990678	0.998042	-7.03195
30_57	0.00223933	3.03838	0.25082	0.802917	0.990369	-7.00024
30_58	-0.0133101	3.04471	-1.30249	0.198343	0.941099	-6.18794
30_59	-0.00695548	3.03272	-0.965278	0.33876	0.962278	-6.56513
30_60	-0.00901912	3.04323	-0.938806	0.352061	0.964074	-6.59018
30_61	-0.00181724	3.035	-0.196473	0.844986	0.99135	-7.01252
30_62	-0.0209511	3.05011	-1.88567	0.0647888	0.925138	-5.29247
30_63	0.00877578	3.04112	0.958437	0.342165	0.962575	-6.57167
30_64	-0.0203979	3.0501	-2.01037	0.0494581	0.925138	-5.06332
30_65	-0.00793635	3.03127	-1.15544	0.253059	0.947608	-6.36556
30_66	0.00952505	3.04571	0.886946	0.379088	0.966397	-6.6373
30_67	-0.00196766	3.03984	-0.234675	0.815359	0.990369	-7.0042
30_68	0.00299714	3.04653	0.279402	0.781017	0.990369	-6.99259
30_69	-0.000461734	3.03478	-0.0599993	0.95238	0.996469	-7.0302
30_70	0.00234444	3.03529	0.272267	0.786467	0.990369	-6.99458
30_71	0.00712191	3.03014	0.898707	0.372846	0.966397	-6.62684
30_72	-0.0150034	3.05489	-1.30621	0.197083	0.941099	-6.18319
30_73	0.0160399	3.03228	1.94278	0.0573267	0.925138	-5.18909
30_74	-0.014087	3.051	-1.23174	0.223445	0.947608	-6.2759
30_75	-0.00753363	3.03508	-0.770463	0.444423	0.966397	-6.73363
30_76	-0.00603381	3.05397	-0.493165	0.623919	0.977397	-6.90937
30_77	0.00841395	3.02572	1.13503	0.261436	0.947608	-6.38862
30_78	-0.0240319	3.06119	-2.59113	0.0123105	0.925138	-3.8369
30_79	-0.0050791	3.03783	-0.542148	0.589973	0.96771	-6.88386
30_80	0.0227815	3.0565	1.88797	0.0644724	0.925138	-5.28835
30_81	-0.011025	3.03742	-1.29534	0.200778	0.941099	-6.19704
30_82	-0.00193219	3.06482	-0.139135	0.889867	0.99135	-7.02224
30_83	0.0100067	3.03224	1.25995	0.21317	0.947608	-6.24138
30_84	0.0123505	3.04541	1.43254	0.157822	0.941099	-6.0143
30_85	0.00614201	3.02973	0.697176	0.488719	0.966397	-6.78745
30_86	0.020964	3.03923	2.49891	0.0155699	0.925138	-4.04831
30_87	0.021816	3.03204	2.55984	0.0133394	0.925138	-3.90931
30_88	0.0174085	3.04212	1.87466	0.0663179	0.925138	-5.31208
30_89	0.00922065	3.03571	1.08384	0.283311	0.947608	-6.44473
30_90	0.016057	3.04306	1.90343	0.0623837	0.925138	-5.2606
31_32	-0.012169	3.03061	-1.73732	0.0881007	0.925138	-5.54826
31_33	-0.0123784	3.04018	-1.63035	0.108917	0.941099	-5.72109
31_34	0.00961415	3.03483	1.23334	0.222855	0.947608	-6.27397
31_35	-0.00944677	3.03962	-1.11135	0.2714	0.947608	-6.41488
31_36	-0.00684703	3.03185	-0.946308	0.348257	0.964074	-6.58315
31_37	0.00462536	3.03541	0.542723	0.589581	0.96771	-6.88355
31_38	-0.0128489	3.04525	-1.48587	0.143199	0.941099	-5.93867
31_39	0.00643919	3.04016	0.694791	0.490201	0.966397	-6.78912
31_40	-0.000261064	3.04195	-0.0269462	0.978603	0.998042	-7.03165
31_41	0.0148469	3.03361	1.76795	0.0827861	0.925138	-5.49696
31_42	0.0191623	3.03516	2.45607	0.0173344	0.925138	-4.14444
31_43	-0.0101397	3.04548	-1.00792	0.318041	0.96148	-6.52337
31_44	-0.00155842	3.04349	-0.162946	0.871176	0.99135	-7.0186
31_45	0.00202021	3.05471	0.226041	0.822033	0.990369	-7.00621
31_46	0.00352249	3.04043	0.352785	0.725639	0.990369	-6.96919
31_47	-0.00620727	3.03897	-0.810858	0.421049	0.966397	-6.70172
31_48	-0.00529095	3.04368	-0.581772	0.56317	0.96771	-6.86148
31_49	-0.00870091	3.04724	-0.904003	0.370057	0.966397	-6.62209
31_50	-0.00213126	3.03677	-0.222054	0.825119	0.99135	-7.00711
31_51	0.0129161	3.04405	1.48096	0.144499	0.941099	-5.94574
31_52	-0.0103686	3.04742	-1.10012	0.276219	0.947608	-6.42715
31_53	-0.000607779	3.04491	-0.0668226	0.946973	0.996469	-7.02976
31_54	-0.00541954	3.0409	-0.539242	0.591963	0.968074	-6.88544
31_55	-0.0108926	3.03059	-1.40252	0.166551	0.941099	-6.05574
31_56	-0.00562268	3.04298	-0.615154	0.541068	0.96771	-6.84142
31_57	-0.000641768	3.03693	-0.0711247	0.943564	0.996469	-7.02946
31_58	-0.0102027	3.0373	-1.09091	0.280213	0.947608	-6.43712
31_59	0.008342	3.03229	1.11412	0.270223	0.947608	-6.41184
31_60	0.00267274	3.03618	0.329853	0.742803	0.990369	-6.97708
31_61	0.0090622	3.03076	1.121	0.267306	0.947608	-6.40424
31_62	0.00399416	3.04466	0.43417	0.665915	0.98804	-6.93691
31_63	0.00130035	3.03719	0.154617	0.877706	0.99135	-7.01994
31_64	-0.0117701	3.03876	-1.29706	0.200191	0.941099	-6.19486
31_65	-0.00806892	3.03651	-1.0193	0.31266	0.957476	-6.51193
31_66	-0.0144564	3.03873	-1.73226	0.0890045	0.925138	-5.55665
31_67	-0.00250898	3.03309	-0.333013	0.740429	0.990369	-6.97602
31_68	-0.00646541	3.03898	-0.921849	0.360757	0.966397	-6.60588
31_69	-0.00146993	3.03589	-0.181801	0.856428	0.99135	-7.01532
31_70	-0.00488739	3.04132	-0.573958	0.568408	0.96771	-6.86602
31_71	-0.002518	3.03245	-0.351919	0.726285	0.990369	-6.96949
31_72	0.00781951	3.03317	0.878773	0.383465	0.966397	-6.64449
31_73	0.00661055	3.04138	0.786062	0.435308	0.966397	-6.7215
31_74	-0.00647336	3.02971	-0.842873	0.403062	0.966397	-6.6753
31_75	0.0165795	3.03751	1.93247	0.0586173	0.925138	-5.20796
31_76	0.00728235	3.02796	1.00715	0.318406	0.96148	-6.52414
31_77	-0.0214264	3.03429	-2.71232	0.00897278	0.925138	-3.55017
31_78	-0.00211253	3.03025	-0.283194	0.778124	0.990369	-6.99151
31_79	0.017128	3.04377	1.70476	0.0940557	0.925138	-5.60191
31_80	0.00988243	3.03342	1.05854	0.294576	0.948875	-6.47154
31_81	-0.00693865	3.03235	-0.801585	0.426348	0.966397	-6.70919
31_82	-0.018135	3.0383	-2.1292	0.0378695	0.925138	-4.83331
31_83	0.0113642	3.02913	1.66498	0.101778	0.935402	-5.66621
31_84	0.0108762	3.03119	1.33706	0.186877	0.941099	-6.14329
31_85	0.00406548	3.03112	0.559567	0.578116	0.96771	-6.87422
31_86	0.011115	3.03632	1.17354	0.24579	0.947608	-6.34478
31_87	0.00495874	3.02894	0.696003	0.489448	0.966397	-6.78827
31_88	0.0126208	3.0347	1.44512	0.154271	0.941099	-5.99668
31_89	0.00248862	3.02687	0.332577	0.740756	0.990369	-6.97617
31_90	-0.000706282	3.03868	-0.0844871	0.932985	0.996264	-7.02841
32_33	-0.0105231	3.02993	-1.49075	0.141915	0.941099	-5.93162
32_34	0.00891461	3.0321	1.1397	0.2595	0.947608	-6.38337
32_35	0.00787244	3.04238	1.04186	0.302175	0.953024	-6.48889
32_36	-0.00406086	3.03663	-0.530936	0.597666	0.971056	-6.88991
32_37	0.00366359	3.03264	0.432786	0.666914	0.98804	-6.93751
32_38	-0.0146758	3.04502	-1.72169	0.0909195	0.925138	-5.57413
32_39	0.00668499	3.03519	0.731566	0.467634	0.966397	-6.76285
32_40	-0.00159796	3.03966	-0.169014	0.866425	0.99135	-7.01759
32_41	0.0053971	3.03222	0.76925	0.445137	0.966397	-6.73457
32_42	0.0195248	3.03663	2.28059	0.0265931	0.925138	-4.52428
32_43	-0.017534	3.04527	-1.87889	0.065726	0.925138	-5.30455
32_44	-0.00202596	3.04691	-0.205328	0.838097	0.99135	-7.01072
32_45	-0.00073645	3.04384	-0.0831744	0.934024	0.996469	-7.02852
32_46	-0.00179601	3.0441	-0.183801	0.854866	0.99135	-7.01495
32_47	-0.00404761	3.04243	-0.527911	0.59975	0.972075	-6.89152
32_48	-0.00625566	3.04024	-0.702063	0.485691	0.966397	-6.78403
32_49	-0.00775005	3.04047	-0.832688	0.408732	0.966397	-6.68381
32_50	-0.000444943	3.04119	-0.0459984	0.963483	0.99779	-7.03095
32_51	0.00798767	3.03542	0.966797	0.338007	0.962278	-6.56368
32_52	-0.0191011	3.05377	-2.14902	0.0361875	0.925138	-4.79386
32_53	-0.00680907	3.04095	-0.793811	0.430821	0.966397	-6.71538
32_54	-0.00731325	3.03689	-0.77323	0.442798	0.966397	-6.7315
32_55	-0.000135141	3.03039	-0.0198078	0.984271	0.998042	-7.03182
32_56	-0.0075311	3.04572	-0.867223	0.389703	0.966397	-6.65454
32_57	-0.00203463	3.03288	-0.256315	0.798693	0.990369	-6.99883
32_58	-0.011401	3.04158	-1.09438	0.278702	0.947608	-6.43337
32_59	-0.00482107	3.03211	-0.62563	0.534225	0.967628	-6.8349
32_60	-0.0015958	3.04451	-0.181412	0.856731	0.99135	-7.01539
32_61	0.00319378	3.03358	0.370018	0.712833	0.990369	-6.9629
32_62	0.00432192	3.04251	0.458	0.648812	0.984131	-6.9262
32_63	0.001353	3.04208	0.14916	0.88199	0.99135	-7.02078
32_64	-0.0065741	3.03855	-0.698715	0.487764	0.966397	-6.78638
32_65	-0.00936308	3.033	-1.27515	0.20778	0.945817	-6.22248
32_66	-0.0117493	3.0405	-1.29983	0.199247	0.941099	-6.19134
32_67	-0.00700489	3.03673	-0.839025	0.405198	0.966397	-6.67853
32_68	-0.00425601	3.03947	-0.554392	0.581627	0.96771	-6.87711
32_69	-0.00913995	3.02966	-1.19956	0.23561	0.947608	-6.31438
32_70	-0.0134396	3.03488	-1.65316	0.104171	0.937541	-5.68506
32_71	-0.00805846	3.0359	-0.967257	0.33778	0.962278	-6.56323
32_72	-0.00735458	3.03822	-0.803045	0.425512	0.966397	-6.70802
32_73	0.00355231	3.04075	0.409531	0.683789	0.988897	-6.94738
32_74	-0.00611634	3.03456	-0.793764	0.430849	0.966397	-6.71542
32_75	0.000127695	3.03878	0.0165495	0.986858	0.998042	-7.03188
32_76	0.00435251	3.03541	0.513445	0.60976	0.975384	-6.8991
32_77	-0.00341895	3.02833	-0.449951	0.654568	0.987772	-6.92988
32_78	0.005228	3.03457	0.607288	0.546236	0.96771	-6.84625
32_79	0.0122865	3.03653	1.4229	0.160587	0.941099	-6.0277
32_80	0.0138142	3.03443	1.47253	0.146753	0.941099	-5.95783
32_81	0.000214127	3.02929	0.0307842	0.975556	0.998042	-7.03154
32_82	-0.00823749	3.04407	-0.889994	0.377464	0.966397	-6.6346
32_83	0.000797974	3.02786	0.109425	0.913276	0.991495	-7.02597
32_84	0.000667194	3.03094	0.0871691	0.930863	0.995755	-7.02818
32_85	-0.00241993	3.03573	-0.308485	0.758915	0.990369	-6.98396
32_86	0.0069575	3.03757	0.757612	0.452016	0.966397	-6.74345
32_87	-0.00184753	3.03173	-0.251104	0.802698	0.990369	-7.00017
32_88	0.00932874	3.03562	1.07432	0.287512	0.947608	-6.45488
32_89	-0.000304631	3.03011	-0.0402889	0.968013	0.998042	-7.0312
32_90	-0.00576635	3.03823	-0.74714	0.458259	0.966397	-6.75133
33_34	0.00539039	3.03588	0.623605	0.535544	0.967628	-6.83617
33_35	-0.0130599	3.04411	-1.60118	0.115242	0.941099	-5.7665
33_36	-0.0150639	3.03639	-1.73888	0.0878227	0.925138	-5.54566
33_37	-0.00610006	3.03342	-0.807409	0.423015	0.966397	-6.70451
33_38	-0.00355475	3.03915	-0.425983	0.671834	0.98804	-6.94045
33_39	0.00830707	3.04084	0.934781	0.354112	0.964074	-6.59393
33_40	0.00962831	3.04314	1.08849	0.281269	0.947608	-6.43972
33_41	0.01014	3.03896	1.22074	0.227551	0.947608	-6.28916
33_42	0.00275509	3.04001	0.303566	0.762639	0.990369	-6.98548
33_43	-0.00291231	3.05286	-0.26744	0.790162	0.990369	-6.99589
33_44	-0.00920277	3.03932	-0.99971	0.321963	0.96148	-6.53155
33_45	-0.00793674	3.05386	-0.672877	0.503929	0.966397	-6.80413
33_46	0.00562131	3.04879	0.606409	0.546815	0.96771	-6.84678
33_47	0.00548192	3.04997	0.624159	0.535182	0.967628	-6.83582
33_48	-0.0158141	3.04205	-1.71867	0.0914722	0.925138	-5.5791
33_49	-0.0165735	3.04971	-1.58098	0.119792	0.941099	-5.7975
33_50	-0.00792988	3.04553	-0.781121	0.438183	0.966397	-6.72537
33_51	0.00885756	3.05608	0.872186	0.387015	0.966397	-6.65024
33_52	-0.0128567	3.04866	-1.16064	0.250956	0.947608	-6.35962
33_53	0.00314046	3.06081	0.265325	0.791781	0.990369	-6.99646
33_54	-0.00722444	3.04408	-0.770192	0.444582	0.966397	-6.73384
33_55	0.0083349	3.0339	0.910103	0.366861	0.966397	-6.61658
33_56	-0.0037741	3.04983	-0.333427	0.740119	0.990369	-6.97589
33_57	-0.0144546	3.05084	-1.31485	0.194183	0.941099	-6.1721
33_58	-0.0251931	3.0434	-2.598	0.0120947	0.925138	-3.82093
33_59	-0.0149242	3.05557	-1.21266	0.230602	0.947608	-6.29883
33_60	0.00639436	3.05576	0.563062	0.575751	0.96771	-6.87224
33_61	-0.00123607	3.05348	-0.0933945	0.92594	0.995474	-7.02761
33_62	-0.0173768	3.03924	-1.89631	0.063339	0.925138	-5.27341
33_63	-0.00407666	3.0523	-0.362921	0.718098	0.990369	-6.96553
33_64	-0.0203505	3.04586	-2.28676	0.0262043	0.925138	-4.51131
33_65	0.00114511	3.04601	0.123461	0.902206	0.99135	-7.02432
33_66	-0.0104167	3.04689	-1.07065	0.289148	0.947608	-6.45879
33_67	-0.00229887	3.04713	-0.206555	0.837144	0.99135	-7.01046
33_68	0.00015499	3.04366	0.0141449	0.988767	0.998042	-7.03192
33_69	-0.00249073	3.04684	-0.235687	0.814578	0.990369	-7.00396
33_70	-0.00979873	3.05002	-0.777638	0.440217	0.966397	-6.72808
33_71	-0.0116581	3.04453	-1.15564	0.252978	0.947608	-6.36533
33_72	0.0119075	3.03947	1.31417	0.194412	0.941099	-6.17298
33_73	0.00662168	3.04065	0.728165	0.469696	0.966397	-6.76534
33_74	0.00784087	3.03899	0.95721	0.342778	0.962575	-6.57284
33_75	0.0159487	3.03953	1.55687	0.125412	0.941099	-5.83404
33_76	0.00672426	3.04287	0.74868	0.457338	0.966397	-6.75018
33_77	0.0127267	3.03402	1.75217	0.0854903	0.925138	-5.5235
33_78	-0.000871144	3.04301	-0.109589	0.913146	0.991495	-7.02595
33_79	0.0215848	3.03734	2.26873	0.0273543	0.925138	-4.54912
33_80	0.00128125	3.04086	0.143285	0.886605	0.99135	-7.02165
33_81	-0.00181459	3.03548	-0.223937	0.823661	0.991215	-7.00669
33_82	-0.00318604	3.05085	-0.286904	0.775297	0.990369	-6.99045
33_83	-0.00439049	3.03418	-0.552853	0.582673	0.96771	-6.87797
33_84	0.00426486	3.03338	0.590556	0.557311	0.96771	-6.85631
33_85	0.00525215	3.03063	0.670848	0.505211	0.966397	-6.8055
33_86	-0.00280993	3.03531	-0.326082	0.745638	0.990369	-6.97833
33_87	0.0082144	3.03335	1.12111	0.267259	0.947608	-6.40411
33_88	0.00305862	3.03219	0.391861	0.696721	0.990369	-6.95452
33_89	0.00164947	3.03517	0.211133	0.833588	0.99135	-7.0095
33_90	-0.00388808	3.03821	-0.470516	0.639904	0.982482	-6.92035
34_35	-0.00675653	3.0429	-0.629385	0.531782	0.967628	-6.83253
34_36	0.000101782	3.03831	0.0105521	0.99162	0.998042	-7.03197
34_37	0.00346576	3.03353	0.42828	0.670171	0.98804	-6.93947
34_38	0.00427864	3.04574	0.437364	0.663612	0.98804	-6.9355
34_39	0.00399797	3.03851	0.428007	0.670368	0.98804	-6.93958
34_40	0.0147734	3.04518	1.60634	0.114101	0.941099	-5.75851
34_41	-0.00306171	3.03787	-0.343521	0.732556	0.990369	-6.97244
34_42	0.0157232	3.04532	1.83596	0.0719375	0.925138	-5.38023
34_43	0.00610811	3.0447	0.661396	0.511205	0.966397	-6.81181
34_44	-0.0109287	3.03522	-1.32293	0.191501	0.941099	-6.16167
34_45	0.0225699	3.05096	2.25818	0.0280478	0.925138	-4.57114
34_46	0.00987124	3.04232	1.02036	0.31216	0.957476	-6.51086
34_47	0.0120497	3.04792	1.24816	0.217421	0.947608	-6.2559
34_48	-0.00586433	3.04183	-0.656154	0.514545	0.967628	-6.81527
34_49	0.0180447	3.05099	1.72825	0.0897277	0.925138	-5.5633
34_50	-0.0117949	3.0438	-1.18744	0.240315	0.947608	-6.32862
34_51	0.0190248	3.04716	1.80529	0.0766723	0.925138	-5.43336
34_52	-0.0166777	3.05185	-1.6219	0.110719	0.941099	-5.73431
34_53	0.0178831	3.04529	1.76297	0.0836318	0.925138	-5.50536
34_54	0.00145501	3.03586	0.161604	0.872228	0.99135	-7.01882
34_55	0.0155458	3.03164	2.01506	0.0489484	0.925138	-5.05446
34_56	0.0123384	3.04909	1.30223	0.19843	0.941099	-6.18827
34_57	0.00337244	3.04736	0.364511	0.716917	0.990369	-6.96494
34_58	0.00744324	3.0555	0.736081	0.464905	0.966397	-6.75954
34_59	-0.00589238	3.04189	-0.55701	0.57985	0.96771	-6.87565
34_60	-0.00745619	3.04565	-0.677595	0.500956	0.966397	-6.80094
34_61	0.00558035	3.04272	0.491464	0.625114	0.977397	-6.91021
34_62	-0.0245618	3.042	-2.60352	0.0119238	0.925138	-3.80807
34_63	0.000742849	3.04869	0.0655613	0.947972	0.996469	-7.02985
34_64	-0.00250267	3.04876	-0.230929	0.818253	0.990369	-7.00508
34_65	0.00907766	3.04023	0.97435	0.334279	0.96148	-6.55639
34_66	-0.00275777	3.0467	-0.292264	0.771218	0.990369	-6.98888
34_67	-0.00597495	3.03719	-0.612782	0.542624	0.96771	-6.84288
34_68	-0.00672043	3.04607	-0.662432	0.510546	0.966397	-6.81112
34_69	-0.0236384	3.03974	-2.30627	0.0250086	0.925138	-4.47012
34_70	-0.0155199	3.04458	-1.33226	0.188436	0.941099	-6.14955
34_71	-0.0118048	3.03891	-1.49056	0.141965	0.941099	-5.93189
34_72	-0.00918397	3.03932	-0.966885	0.337963	0.962278	-6.56359
34_73	-0.00964831	3.04224	-1.10639	0.273522	0.947608	-6.42031
34_74	0.00295516	3.03565	0.378987	0.706202	0.990369	-6.95952
34_75	-0.00240617	3.04096	-0.247144	0.805745	0.990369	-7.00116
34_76	0.00519363	3.0459	0.675712	0.502142	0.966397	-6.80222
34_77	-0.00612188	3.04008	-0.62767	0.532897	0.967628	-6.83362
34_78	0.00601183	3.04785	0.632225	0.529939	0.967628	-6.83074
34_79	0.00956175	3.04367	1.15821	0.251934	0.947608	-6.36239
34_80	0.00651673	3.04815	0.716721	0.476672	0.966397	-6.77362
34_81	-0.00505903	3.03302	-0.605265	0.547569	0.96771	-6.84748
34_82	0.00244346	3.05242	0.25448	0.800103	0.990369	-6.99931
34_83	0.00353856	3.03573	0.41702	0.678337	0.98804	-6.94426
34_84	0.00173018	3.03516	0.216346	0.829543	0.99135	-7.00837
34_85	-2.98289e-05	3.03579	-0.00372666	0.99704	0.998851	-7.03201
34_86	-0.00537775	3.03366	-0.645958	0.521075	0.967628	-6.82193
34_87	-0.00690043	3.03512	-0.813041	0.419808	0.966397	-6.69995
34_88	-0.000462767	3.03329	-0.0579502	0.954005	0.996469	-7.03032
34_89	0.00317049	3.02841	0.385603	0.701324	0.990369	-6.95697
34_90	-0.00042145	3.03446	-0.0516593	0.958993	0.996469	-7.03067
35_36	0.0128856	3.05214	1.23863	0.220904	0.947608	-6.26754
35_37	-0.00762146	3.03923	-0.816963	0.417582	0.966397	-6.69676
35_38	-0.0142633	3.04779	-1.34511	0.184278	0.941099	-6.13273
35_39	0.0107309	3.04632	1.09735	0.277415	0.947608	-6.43016
35_40	0.00036221	3.05045	0.0367986	0.970783	0.998042	-7.03134
35_41	0.00393828	3.04072	0.434337	0.665795	0.98804	-6.93683
35_42	-0.00590774	3.03912	-0.681305	0.498625	0.966397	-6.79841
35_43	0.00837051	3.05485	0.815947	0.418158	0.966397	-6.69759
35_44	-0.00291805	3.05701	-0.23687	0.813664	0.990369	-7.00368
35_45	-0.000130262	3.05589	-0.0107008	0.991502	0.998042	-7.03196
35_46	-0.013453	3.06836	-1.06423	0.292019	0.948875	-6.46557
35_47	0.00911435	3.05301	0.797446	0.428726	0.966397	-6.71249
35_48	-0.0169589	3.0545	-1.53597	0.130454	0.941099	-5.8653
35_49	-0.0104475	3.0531	-0.895779	0.374394	0.966397	-6.62946
35_50	-0.00921197	3.05839	-0.840124	0.404587	0.966397	-6.67761
35_51	0.00293732	3.04997	0.282925	0.778329	0.990369	-6.99159
35_52	-0.000245314	3.05204	-0.0203594	0.983833	0.998042	-7.03181
35_53	-0.00388496	3.05446	-0.317226	0.75231	0.990369	-6.9812
35_54	-0.00289292	3.04964	-0.266128	0.791167	0.990369	-6.99625
35_55	-0.00132962	3.04287	-0.156342	0.876354	0.99135	-7.01967
35_56	0.00748704	3.05572	0.721777	0.473583	0.966397	-6.76997
35_57	-0.0144973	3.03654	-1.71818	0.0915626	0.925138	-5.57991
35_58	-0.0284639	3.05171	-2.55883	0.0133739	0.925138	-3.91163
35_59	-0.0108239	3.04569	-1.09728	0.277447	0.947608	-6.43024
35_60	-0.0148426	3.0525	-1.3847	0.171907	0.941099	-6.07996
35_61	-0.0119681	3.0428	-1.24858	0.217268	0.947608	-6.25538
35_62	-0.0148398	3.04042	-1.4196	0.161539	0.941099	-6.03226
35_63	0.00330176	3.04533	0.322252	0.748521	0.990369	-6.97958
35_64	-0.0178008	3.05244	-1.86025	0.068365	0.925138	-5.3376
35_65	-0.0164567	3.04248	-1.72287	0.090704	0.925138	-5.57218
35_66	-0.0031997	3.04712	-0.293043	0.770626	0.990369	-6.98865
35_67	0.0034442	3.04172	0.34713	0.729859	0.990369	-6.97118
35_68	0.00917594	3.04773	0.775028	0.441744	0.966397	-6.73011
35_69	-0.0169399	3.04052	-1.67501	0.099783	0.935259	-5.65012
[truncated: 2,007 more rows]

## Sheet: Beta
TableS1
Connection_ID	logFC	AveExpr	t	P.Value	adj.P.Val	B
1_10	-0.00520234	3.01384	-1.36692	0.176759	0.930806	-6.66411
1_11	0.00195865	3.02909	0.314936	0.753905	0.982308	-7.54683
1_12	0.00383057	3.019	0.796118	0.429108	0.964897	-7.27738
1_13	0.003791	3.02178	0.733795	0.465937	0.964897	-7.32526
1_14	-0.00322276	3.01746	-0.76872	0.445081	0.964897	-7.2989
1_15	0.00602858	3.0244	1.36805	0.176407	0.930806	-6.66259
1_16	0.0032578	3.01691	0.804597	0.424235	0.964897	-7.27057
1_17	0.0098375	3.02704	1.50336	0.138002	0.925888	-6.47216
1_18	0.00312804	3.01805	0.69668	0.488699	0.964897	-7.35196
1_19	0.00794467	3.03169	1.09108	0.279609	0.964897	-6.99935
1_2	0.00513624	3.02038	1.10543	0.273394	0.964897	-6.98368
1_20	0.0113581	3.02523	1.91211	0.0606493	0.864844	-5.7976
1_21	-0.00922598	3.01958	-2.02638	0.0471862	0.864844	-5.5833
1_22	-0.00692239	3.02154	-1.4705	0.146662	0.925888	-6.51995
1_23	-0.00029982	3.01897	-0.0665234	0.947183	0.989881	-7.59484
1_24	-0.00542239	3.02117	-1.20956	0.231199	0.946783	-6.86413
1_25	0.00144956	3.01922	0.353168	0.725203	0.981505	-7.53391
1_26	-0.00130076	3.01731	-0.2926	0.77084	0.982308	-7.55371
1_27	-0.00836214	3.02019	-1.79184	0.0782109	0.864844	-6.01121
1_28	-0.00843028	3.01993	-1.8319	0.0719409	0.864844	-5.94144
1_29	0.0021017	3.01973	0.411904	0.681881	0.975271	-7.51117
1_3	0.00952863	3.02774	1.76232	0.0831181	0.864844	-6.06175
1_30	0.00085262	3.01824	0.185235	0.853671	0.98549	-7.57969
1_31	0.000104213	3.02391	0.0200029	0.984108	0.996297	-7.59689
1_32	-0.00634735	3.02298	-1.24153	0.219249	0.943825	-6.82536
1_33	0.00539633	3.03002	0.836746	0.406062	0.964897	-7.24411
1_34	0.00374884	3.02136	0.811681	0.42019	0.964897	-7.26483
1_35	0.00518208	3.02811	0.788092	0.433752	0.964897	-7.28376
1_36	0.00827198	3.02469	1.49515	0.140128	0.925888	-6.4842
1_37	0.000392349	3.02004	0.0748242	0.940604	0.989457	-7.59425
1_38	-0.004862	3.01597	-1.133	0.261731	0.964897	-6.95304
1_39	0.00409926	3.01986	0.863421	0.391351	0.964897	-7.22139
1_4	-0.00502411	3.02498	-0.781175	0.437777	0.964897	-7.28921
1_40	-0.00352145	3.01883	-0.791955	0.431513	0.964897	-7.2807
1_41	-0.00117895	3.02056	-0.237832	0.812823	0.984681	-7.56842
1_42	-0.00217606	3.01802	-0.464273	0.644136	0.96935	-7.48798
1_43	-0.00693114	3.02239	-1.43008	0.15789	0.925888	-6.57737
1_44	0.00323233	3.01831	0.688927	0.49353	0.964897	-7.35736
1_45	-0.000348826	3.02192	-0.0644717	0.948809	0.989937	-7.59498
1_46	0.0098663	3.02094	2.31762	0.0239052	0.747971	-4.9889
1_47	-0.00322358	3.0185	-0.727881	0.469523	0.964897	-7.32961
1_48	2.70996e-05	3.0167	0.00584531	0.995356	0.999232	-7.59707
1_49	-0.00253432	3.02439	-0.431151	0.667907	0.97429	-7.50297
1_5	0.0043974	3.01934	0.972156	0.334883	0.964897	-7.12159
1_50	0.00742715	3.01736	1.68254	0.0976708	0.89833	-6.19451
1_51	-0.00447165	3.01915	-0.876682	0.384163	0.964897	-7.20984
1_52	0.00393224	3.01447	1.04234	0.301444	0.964897	-7.0511
1_53	-0.0049963	3.01738	-1.15334	0.253355	0.964897	-6.92996
1_54	0.00129287	3.01956	0.318926	0.750893	0.982308	-7.54555
1_55	-0.00214026	3.02315	-0.373407	0.710164	0.981505	-7.52647
1_56	-0.00802946	3.01785	-1.85633	0.0683275	0.864844	-5.8982
1_57	0.00913577	3.03901	1.06067	0.293097	0.964897	-7.0319
1_58	0.00676274	3.0239	1.18096	0.242288	0.96214	-6.89799
1_59	0.00586875	3.03204	0.954464	0.343686	0.964897	-7.13861
1_6	-0.00386591	3.0153	-0.970479	0.335711	0.964897	-7.12322
1_60	-0.000867487	3.02495	-0.156615	0.876075	0.98549	-7.58465
1_61	0.00295388	3.03174	0.410993	0.682545	0.975271	-7.51155
1_62	-0.00427615	3.01951	-0.993167	0.324625	0.964897	-7.10099
1_63	0.00723916	3.03324	1.11204	0.270567	0.964897	-6.97641
1_64	0.0104196	3.01621	2.36409	0.0213353	0.739048	-4.88784
1_65	0.00247221	3.03096	0.37861	0.706317	0.980102	-7.52449
1_66	0.000269686	3.01714	0.0650948	0.948315	0.989881	-7.59494
1_67	-0.00240045	3.02725	-0.436803	0.663825	0.973141	-7.50049
1_68	-0.000708232	3.0259	-0.108997	0.913569	0.988936	-7.59106
1_69	0.00763858	3.0321	1.00445	0.319205	0.964897	-7.08975
1_7	0.00484809	3.03247	0.780403	0.438228	0.964897	-7.28982
1_70	0.00092958	3.0277	0.139598	0.889446	0.98573	-7.58721
1_71	0.00547206	3.02515	0.846879	0.400434	0.964897	-7.23556
1_72	0.00383394	3.01764	0.872467	0.386439	0.964897	-7.21353
1_73	0.00562756	3.02403	0.962836	0.339502	0.964897	-7.1306
1_74	0.002243	3.01465	0.587584	0.559021	0.964897	-7.42252
1_75	0.00416555	3.02266	0.819823	0.415568	0.964897	-7.25817
1_76	0.0020065	3.018	0.467109	0.642117	0.96935	-7.48665
1_77	0.000826711	3.02065	0.180688	0.857223	0.98549	-7.58054
1_78	-0.00215767	3.01653	-0.521548	0.603909	0.96935	-7.45947
1_79	0.00182373	3.01958	0.344149	0.73194	0.981505	-7.53709
1_8	-0.00420198	3.02089	-0.863593	0.391257	0.964897	-7.22124
1_80	0.00226508	3.01498	0.528994	0.598765	0.968911	-7.45552
1_81	0.0023403	3.02344	0.495947	0.621747	0.96935	-7.47262
1_82	-0.00599673	3.01823	-1.42168	0.160308	0.925888	-6.58913
1_83	-0.000856681	3.02092	-0.151077	0.880423	0.98573	-7.58552
1_84	-0.007122	3.02266	-1.36572	0.177133	0.930806	-6.66572
1_85	-0.000826543	3.01734	-0.177208	0.859943	0.98549	-7.58117
1_86	-0.00326726	3.01934	-0.665872	0.50805	0.964897	-7.37308
1_87	-0.00110147	3.01805	-0.230862	0.818209	0.985146	-7.57007
1_88	-0.00277092	3.01892	-0.560608	0.577157	0.964897	-7.43814
1_89	0.00629759	3.02181	1.17862	0.243212	0.96214	-6.90073
1_9	0.0177135	3.02183	4.05774	0.000145628	0.278744	-0.2231
1_90	-0.00200157	3.01874	-0.341086	0.734233	0.981505	-7.53815
10_11	-0.00870399	3.01988	-1.75185	0.0849186	0.864844	-6.07948
10_12	-0.00633174	3.02382	-1.34992	0.182123	0.931387	-6.68684
10_13	-0.00270394	3.01594	-0.65926	0.512256	0.964897	-7.37749
10_14	0.00286728	3.02593	0.519643	0.605228	0.96935	-7.46047
10_15	0.00594327	3.01947	1.22462	0.225516	0.943825	-6.846
10_16	0.00234156	3.02083	0.423993	0.67309	0.975271	-7.50607
10_17	-0.00101941	3.01768	-0.217965	0.828197	0.985146	-7.57301
10_18	-0.00164322	3.01969	-0.304812	0.761566	0.982308	-7.55001
10_19	-0.00114363	3.0212	-0.246488	0.806147	0.98357	-7.5663
10_20	0.000764615	3.01876	0.165419	0.869172	0.98549	-7.58322
10_21	-0.00383809	3.02271	-0.742681	0.460578	0.964897	-7.31867
10_22	0.00354162	3.02463	0.668311	0.506503	0.964897	-7.37144
10_23	-0.00385557	3.02131	-0.81568	0.417915	0.964897	-7.26157
10_24	0.000678995	3.01918	0.149242	0.881864	0.98573	-7.5858
10_25	-0.000203698	3.02402	-0.038561	0.969369	0.992695	-7.59633
10_26	-0.00285979	3.02438	-0.502945	0.616848	0.96935	-7.46909
10_27	-0.000498803	3.0234	-0.095834	0.923972	0.988936	-7.59243
10_28	-0.00497085	3.02785	-0.851868	0.397681	0.964897	-7.23132
10_29	-0.00363202	3.019	-0.705892	0.482992	0.964897	-7.34546
10_30	-0.003247	3.01941	-0.750736	0.455752	0.964897	-7.31263
10_31	0.0033952	3.02693	0.639034	0.525238	0.964897	-7.39071
10_32	-0.00227325	3.02442	-0.410464	0.68293	0.975271	-7.51177
10_33	-0.00319172	3.01943	-0.622851	0.535747	0.964897	-7.401
10_34	0.00176346	3.02043	0.371752	0.71139	0.981505	-7.52709
10_35	0.00154494	3.01803	0.320857	0.749436	0.982308	-7.54493
10_36	0.00117536	3.02069	0.219395	0.827088	0.985146	-7.57269
10_37	0.00242728	3.02	0.478417	0.634095	0.96935	-7.48125
10_38	-0.00117008	3.02361	-0.215623	0.830015	0.985146	-7.57352
10_39	0.00487659	3.02371	0.986876	0.327674	0.964897	-7.1072
10_40	0.000655991	3.02587	0.103653	0.917791	0.988936	-7.59164
10_41	0.0012545	3.02401	0.251845	0.802023	0.98357	-7.56494
10_42	0.0025153	3.02265	0.482709	0.631062	0.96935	-7.47916
10_43	0.00408005	3.02012	0.811437	0.420328	0.964897	-7.26503
10_44	-0.00496599	3.01869	-1.12927	0.263287	0.964897	-6.95722
10_45	-0.000446247	3.01535	-0.0949291	0.924688	0.988936	-7.59252
10_46	0.00159193	3.01729	0.343717	0.732263	0.981505	-7.53724
10_47	0.00597857	3.01941	1.45024	0.152208	0.925888	-6.54891
10_48	-0.000178402	3.02127	-0.0416114	0.966947	0.992695	-7.59621
10_49	0.00151717	3.01939	0.33283	0.740425	0.981505	-7.54097
10_50	0.00477036	3.02093	0.955207	0.343313	0.964897	-7.1379
10_51	0.00043227	3.01699	0.0937364	0.925631	0.988936	-7.59263
10_52	-4.15068e-05	3.01756	-0.00952742	0.99243	0.999232	-7.59704
10_53	-0.000189965	3.01771	-0.0446919	0.964502	0.992695	-7.59608
10_54	-0.000723182	3.01744	-0.155882	0.87665	0.98549	-7.58477
10_55	0.00520149	3.02203	1.04384	0.300755	0.964897	-7.04954
10_56	0.00502146	3.02242	1.01894	0.312332	0.964897	-7.07513
10_57	-0.00561377	3.01573	-1.21978	0.227329	0.943825	-6.85184
10_58	-0.00724659	3.02554	-1.39535	0.168063	0.925888	-6.62552
10_59	0.00336954	3.0176	0.785637	0.435178	0.964897	-7.2857
10_60	-0.00325445	3.02053	-0.65159	0.517159	0.964897	-7.38255
10_61	-0.00137225	3.01928	-0.298712	0.766194	0.982308	-7.55188
10_62	-0.00131899	3.0195	-0.288367	0.774061	0.983218	-7.55495
10_63	-0.00272863	3.01956	-0.571556	0.569762	0.964897	-7.43188
10_64	-0.00414749	3.02109	-0.789925	0.432689	0.964897	-7.28231
10_65	0.00105608	3.01768	0.226196	0.821819	0.985146	-7.57115
10_66	-0.000612265	3.01729	-0.137448	0.891138	0.986186	-7.58751
10_67	-0.00215121	3.01955	-0.47783	0.63451	0.96935	-7.48153
10_68	-0.007429	3.02021	-1.50871	0.136631	0.925888	-6.46429
10_69	0.00487851	3.01847	1.10016	0.275667	0.964897	-6.98947
10_70	0.00247439	3.01889	0.51316	0.609728	0.96935	-7.46385
10_71	-0.00344562	3.01737	-0.700952	0.486048	0.964897	-7.34896
10_72	0.00433827	3.02055	0.816445	0.417482	0.964897	-7.26094
10_73	0.00278902	3.01713	0.610076	0.54412	0.964897	-7.40894
10_74	0.000570825	3.0223	0.101507	0.919487	0.988936	-7.59186
10_75	0.00381295	3.01878	0.796528	0.428872	0.964897	-7.27706
10_76	0.00872908	3.02516	1.70911	0.0926082	0.893724	-6.15091
10_77	-0.00139729	3.01755	-0.333644	0.739813	0.981505	-7.54069
10_78	0.000975645	3.01939	0.215109	0.830413	0.985146	-7.57363
10_79	0.00438874	3.02331	0.767334	0.445898	0.964897	-7.29997
10_80	0.00309892	3.01975	0.681506	0.498179	0.964897	-7.36248
10_81	-0.00312139	3.01911	-0.681606	0.498116	0.964897	-7.36241
10_82	0.000720702	3.01825	0.138284	0.89048	0.98573	-7.58739
10_83	-0.00176571	3.01767	-0.371677	0.711446	0.981505	-7.52712
10_84	-0.0128727	3.02111	-2.16655	0.0342594	0.81672	-5.30573
10_85	-0.00401611	3.01915	-0.765805	0.4468	0.964897	-7.30115
10_86	-0.00749005	3.0208	-1.48648	0.1424	0.925888	-6.49684
10_87	-0.00383186	3.01984	-0.752058	0.454962	0.964897	-7.31163
10_88	-0.00938451	3.02131	-1.83944	0.0708086	0.864844	-5.92815
10_89	0.000236377	3.01568	0.0589852	0.95316	0.989937	-7.59532
10_90	-0.00264997	3.01794	-0.612176	0.542739	0.964897	-7.40764
11_12	-0.00851388	3.01675	-2.07847	0.041959	0.859904	-5.48202
11_13	0.00718064	3.02846	1.16531	0.248515	0.964897	-6.9162
11_14	-0.00607373	3.01603	-1.48961	0.141576	0.925888	-6.49228
11_15	0.00407247	3.02471	0.720516	0.474011	0.964897	-7.33497
11_16	-0.013644	3.02096	-2.55609	0.0131407	0.739048	-4.45293
11_17	0.0137213	3.02682	2.21947	0.0302536	0.790869	-5.19678
11_18	0.0048389	3.01932	1.0402	0.30243	0.964897	-7.05332
11_19	0.00826388	3.02413	1.54416	0.127817	0.925573	-6.41146
11_20	0.00698639	3.01884	1.52059	0.133626	0.925888	-6.44672
11_21	-0.00101382	3.02282	-0.19808	0.843653	0.98549	-7.5772
11_22	0.00215274	3.01917	0.478884	0.633765	0.96935	-7.48102
11_23	0.00175998	3.01941	0.378511	0.706389	0.980102	-7.52452
11_24	-0.00590961	3.0199	-1.21487	0.229184	0.943825	-6.85776
11_25	-0.00421099	3.02477	-0.722977	0.472508	0.964897	-7.33319
11_26	-0.00439607	3.02056	-0.984214	0.32897	0.964897	-7.10982
11_27	-0.00735303	3.02263	-1.46432	0.148337	0.925888	-6.52882
11_28	-0.00442552	3.02034	-1.09314	0.278709	0.964897	-6.99711
11_29	0.00540166	3.02434	0.967307	0.337281	0.964897	-7.12629
11_30	-0.00390842	3.01797	-0.838653	0.404999	0.964897	-7.24251
11_31	0.00572709	3.01975	1.35781	0.179619	0.931387	-6.67632
11_32	0.00246603	3.01948	0.507666	0.613552	0.96935	-7.46668
11_33	0.0133602	3.02263	2.34836	0.0221763	0.741491	-4.92225
11_34	0.00137281	3.01756	0.276984	0.782746	0.98357	-7.55821
11_35	0.00719451	3.0185	1.47995	0.144128	0.925888	-6.5063
11_36	0.00847362	3.02238	1.65113	0.103946	0.89833	-6.24525
11_37	0.00407763	3.0262	0.708087	0.481639	0.964897	-7.3439
11_38	0.00625443	3.01905	1.34673	0.183142	0.932043	-6.69107
11_39	0.00349883	3.02652	0.62168	0.536512	0.964897	-7.40174
11_40	0.00403895	3.02038	0.907135	0.367971	0.964897	-7.18265
11_41	0.000849808	3.02601	0.174068	0.862399	0.98549	-7.58173
11_42	-0.00021779	3.02241	-0.0486049	0.961396	0.992255	-7.59589
11_43	-0.00955326	3.01845	-1.82676	0.0727204	0.864844	-5.95046
11_44	-0.00837351	3.0211	-1.71254	0.0919709	0.891227	-6.14524
11_45	-0.00367603	3.02259	-0.737656	0.463604	0.964897	-7.32241
11_46	-0.00374963	3.01789	-0.858166	0.394223	0.964897	-7.22592
11_47	0.00226943	3.02197	0.448453	0.655445	0.969831	-7.49528
11_48	-0.0087656	3.01984	-1.81083	0.0751834	0.864844	-5.97831
11_49	-0.00756441	3.02135	-1.48866	0.141825	0.925888	-6.49366
11_50	-0.000986095	3.01441	-0.245131	0.807193	0.98357	-7.56663
11_51	0.00121937	3.02047	0.2309	0.81818	0.985146	-7.57007
11_52	-0.000711291	3.01244	-0.204138	0.838938	0.98549	-7.57596
11_53	0.00607178	3.02089	1.01429	0.314524	0.964897	-7.07984
11_54	-0.00620818	3.01636	-1.42442	0.159515	0.925888	-6.58529
11_55	-0.00227308	3.02695	-0.396044	0.69348	0.979279	-7.51765
11_56	0.00575234	3.01621	1.2948	0.200361	0.940712	-6.75866
11_57	0.0251019	3.0334	3.34194	0.00143761	0.714547	-2.40518
11_58	-0.00215618	3.0155	-0.451794	0.653049	0.969831	-7.49376
11_59	0.00818289	3.02367	1.6693	0.100278	0.89833	-6.216
11_60	-0.0012608	3.01706	-0.304499	0.761804	0.982308	-7.55011
11_61	0.0122998	3.02349	2.07646	0.042151	0.859904	-5.48596
11_62	0.00276554	3.01671	0.660308	0.511588	0.964897	-7.3768
11_63	0.0174923	3.0303	2.95425	0.00447462	0.739048	-3.46633
11_64	0.00247806	3.02246	0.536098	0.593877	0.964957	-7.4517
11_65	0.00488709	3.02284	0.844468	0.401769	0.964897	-7.23761
11_66	0.00428579	3.01361	1.17174	0.245943	0.962921	-6.90875
11_67	0.000264972	3.02024	0.0573925	0.954424	0.989937	-7.59542
11_68	0.00142416	3.01638	0.314144	0.754504	0.982308	-7.54709
11_69	0.00165343	3.02221	0.348993	0.728318	0.981505	-7.53539
11_70	0.00367324	3.01788	0.783683	0.436315	0.964897	-7.28724
11_71	0.00729915	3.02724	1.28812	0.202659	0.940712	-6.76716
11_72	0.00273628	3.01891	0.625286	0.534159	0.964897	-7.39947
11_73	0.00780248	3.03021	1.25285	0.215129	0.943271	-6.81141
11_74	0.00326052	3.01899	0.72391	0.47194	0.964897	-7.33251
11_75	0.0030488	3.02799	0.533677	0.595541	0.965644	-7.45301
11_76	-0.00643432	3.01793	-1.4729	0.146014	0.925888	-6.51648
11_77	0.00711124	3.02727	1.40414	0.165442	0.925888	-6.61344
11_78	-0.000411806	3.01472	-0.0981801	0.922117	0.988936	-7.5922
11_79	-0.00600897	3.02428	-1.11707	0.268428	0.964897	-6.97084
11_80	0.0038152	3.01975	0.939901	0.351044	0.964897	-7.1524
11_81	-0.0107007	3.02382	-1.96641	0.0538906	0.864844	-5.69712
11_82	0.00234645	3.017	0.556183	0.580158	0.964897	-7.44063
11_83	0.00179574	3.02119	0.351068	0.72677	0.981505	-7.53465
11_84	0.00267055	3.01869	0.597683	0.552305	0.964897	-7.41648
11_85	0.0064142	3.02295	1.12158	0.26652	0.964897	-6.96582
11_86	-0.00407831	3.01915	-0.810782	0.420701	0.964897	-7.26556
11_87	0.00468669	3.02192	0.902502	0.370406	0.964897	-7.18685
11_88	-0.000809116	3.01799	-0.159577	0.873751	0.98549	-7.58418
11_89	0.00119505	3.02076	0.251999	0.801905	0.98357	-7.5649
11_90	-0.00075062	3.01871	-0.161344	0.872365	0.98549	-7.58389
12_13	-0.00463728	3.01627	-1.1027	0.27457	0.964897	-6.98668
12_14	0.0142605	3.02447	2.3622	0.0214348	0.739048	-4.89199
12_15	-0.00324631	3.01976	-0.755012	0.453201	0.964897	-7.30939
12_16	0.00056296	3.02224	0.111696	0.911438	0.988936	-7.59076
12_17	0.00297538	3.01722	0.748491	0.457094	0.964897	-7.31432
12_18	0.00416695	3.02951	0.608464	0.545181	0.964897	-7.40993
12_19	0.00425981	3.02657	0.870645	0.387425	0.964897	-7.21512
12_20	0.00185016	3.03018	0.32863	0.743582	0.982263	-7.54237
12_21	-0.00126847	3.0206	-0.249878	0.803537	0.98357	-7.56544
12_22	0.000797839	3.02149	0.158745	0.874404	0.98549	-7.58431
12_23	-0.000596674	3.02125	-0.113248	0.910213	0.988936	-7.59059
12_24	-0.00723652	3.0244	-1.28508	0.203711	0.940712	-6.77102
12_25	0.0029272	3.01933	0.589261	0.557903	0.964897	-7.42152
12_26	0.00107993	3.01969	0.220734	0.82605	0.985146	-7.57239
12_27	0.005579	3.01866	1.24705	0.217235	0.943825	-6.81858
12_28	0.000887407	3.01877	0.16449	0.869899	0.98549	-7.58337
12_29	0.00231409	3.01897	0.469001	0.640772	0.96935	-7.48575
12_30	0.0011766	3.02138	0.251792	0.802064	0.98357	-7.56496
12_31	-0.00370717	3.02074	-0.683989	0.49662	0.964897	-7.36077
12_32	-0.00604127	3.02329	-1.09438	0.278169	0.964897	-6.99576
12_33	0.00655481	3.02412	1.1009	0.275346	0.964897	-6.98865
12_34	1.3669e-05	3.02793	0.00247107	0.998037	0.999554	-7.59709
12_35	0.00696107	3.01979	1.40768	0.164396	0.925888	-6.60856
12_36	0.00116484	3.02264	0.219974	0.82664	0.985146	-7.57256
12_37	0.00498405	3.01916	1.00817	0.317428	0.964897	-7.08601
12_38	-0.00179907	3.02286	-0.354732	0.724036	0.981505	-7.53335
12_39	0.000155205	3.01811	0.0309388	0.975421	0.994091	-7.5966
12_40	-0.000593767	3.02018	-0.113059	0.910362	0.988936	-7.59061
12_41	0.00295996	3.02019	0.600766	0.550263	0.964897	-7.41462
12_42	0.0068275	3.02269	1.39876	0.167044	0.925888	-6.62085
12_43	-0.000407247	3.01681	-0.085819	0.931897	0.988957	-7.59335
12_44	-0.00837699	3.0205	-1.86701	0.0667972	0.864844	-5.87915
12_45	-0.00393559	3.01802	-0.879457	0.382669	0.964897	-7.2074
12_46	-0.000350211	3.02073	-0.074178	0.941116	0.989457	-7.5943
12_47	-0.00624611	3.01749	-1.41784	0.16142	0.925888	-6.59447
12_48	-0.00729803	3.02125	-1.448	0.152832	0.925888	-6.55209
12_49	-0.00906574	3.01698	-1.87461	0.0657252	0.864844	-5.86552
12_50	0.00358908	3.02279	0.677507	0.500693	0.964897	-7.36521
12_51	1.70801e-05	3.018	0.00352288	0.997201	0.999277	-7.59708
12_52	-0.000315878	3.0193	-0.0687551	0.945414	0.989457	-7.59469
12_53	-0.00531697	3.01596	-1.34929	0.182324	0.931387	-6.68767
12_54	0.00302153	3.0177	0.642943	0.522715	0.964897	-7.38819
12_55	0.00641085	3.01848	1.41689	0.161696	0.925888	-6.59579
12_56	0.000802874	3.02118	0.153857	0.87824	0.985521	-7.58509
12_57	0.00140809	3.01744	0.271013	0.787313	0.98357	-7.55987
12_58	-0.000812186	3.03775	-0.0899346	0.928639	0.988936	-7.59299
12_59	0.00900074	3.01953	1.87764	0.0653022	0.864844	-5.86008
12_60	-0.00519886	3.02605	-0.923242	0.359586	0.964897	-7.16791
12_61	0.00356871	3.0185	0.762543	0.448729	0.964897	-7.30365
12_62	0.00387483	3.03093	0.550571	0.583976	0.964897	-7.44376
12_63	0.000129099	3.0161	0.0255876	0.979671	0.994953	-7.59676
12_64	0.0123461	3.0329	1.66732	0.100673	0.89833	-6.21921
12_65	0.00406018	3.0156	0.989959	0.326177	0.964897	-7.10416
12_66	0.00478377	3.02632	0.856822	0.394959	0.964897	-7.22708
12_67	0.00280926	3.01859	0.610907	0.543573	0.964897	-7.40843
12_68	-0.00373001	3.02329	-0.752771	0.454537	0.964897	-7.31109
12_69	0.0032595	3.02169	0.617291	0.539383	0.964897	-7.40447
12_70	0.00114954	3.0258	0.188262	0.851308	0.98549	-7.57912
12_71	0.000231266	3.01799	0.0580505	0.953902	0.989937	-7.59538
12_72	0.00799036	3.02933	1.26991	0.209028	0.940712	-6.79015
12_73	0.0003261	3.01778	0.0805772	0.936047	0.989408	-7.5938
12_74	0.000819269	3.03261	0.132125	0.895328	0.988672	-7.58824
12_75	0.00312213	3.02028	0.731607	0.467262	0.964897	-7.32688
12_76	0.00514396	3.02223	0.914601	0.364069	0.964897	-7.17585
12_77	-0.00555879	3.01826	-1.27507	0.207208	0.940712	-6.78367
12_78	0.0060769	3.02887	0.904469	0.369371	0.964897	-7.18507
12_79	0.00230131	3.01712	0.553426	0.582032	0.964897	-7.44217
12_80	-0.00113178	3.02386	-0.199536	0.842519	0.98549	-7.57691
12_81	0.00250781	3.02003	0.556942	0.579642	0.964897	-7.4402
12_82	-0.000208393	3.02415	-0.0403139	0.967977	0.992695	-7.59626
12_83	0.00415672	3.01946	0.808885	0.421784	0.964897	-7.2671
12_84	0.00772905	3.02052	1.64691	0.104814	0.899235	-6.252
12_85	0.00490075	3.02047	0.986463	0.327875	0.964897	-7.10761
12_86	0.000121786	3.0222	0.0248018	0.980296	0.994953	-7.59678
12_87	0.00585024	3.02056	1.16364	0.249186	0.964897	-6.91812
12_88	0.00168592	3.02234	0.317298	0.752121	0.982308	-7.54608
12_89	0.00587969	3.02092	1.06826	0.289691	0.964897	-7.02386
12_90	0.00160513	3.02469	0.324614	0.746604	0.982308	-7.5437
13_14	-0.00345414	3.01686	-0.844816	0.401576	0.964897	-7.23731
13_15	0.0011721	3.0269	0.200254	0.84196	0.98549	-7.57676
13_16	-0.0073445	3.01983	-1.55017	0.12637	0.925573	-6.4024
13_17	0.00751814	3.02403	1.42672	0.158853	0.925888	-6.58208
13_18	0.0031367	3.01867	0.688376	0.493874	0.964897	-7.35774
13_19	0.00746345	3.01931	1.61329	0.11194	0.907526	-6.30522
13_20	0.00189716	3.01495	0.468679	0.641001	0.96935	-7.4859
13_21	-0.00352016	3.02918	-0.600659	0.550334	0.964897	-7.41468
13_22	-0.00328815	3.02074	-0.618735	0.538438	0.964897	-7.40358
13_23	0.000475512	3.02243	0.105269	0.916515	0.988936	-7.59147
13_24	0.000948839	3.01987	0.194366	0.846547	0.98549	-7.57794
13_25	-0.00252519	3.02286	-0.388106	0.699314	0.979279	-7.5208
13_26	-0.004664	3.01967	-0.976189	0.332898	0.964897	-7.11767
13_27	-0.0048022	3.02806	-0.743664	0.459988	0.964897	-7.31794
13_28	-0.00758765	3.02183	-1.35909	0.179215	0.931387	-6.67461
13_29	-0.00243557	3.0236	-0.47297	0.637954	0.96935	-7.48386
13_30	-0.00541456	3.01932	-1.21427	0.229411	0.943825	-6.85848
13_31	-0.00892935	3.01917	-2.03646	0.0461331	0.863002	-5.56387
13_32	-0.00282219	3.02025	-0.615977	0.540244	0.964897	-7.40529
13_33	0.00338784	3.01746	0.757274	0.451855	0.964897	-7.30768
13_34	0.000584655	3.01686	0.138616	0.890219	0.98573	-7.58735
13_35	0.001067	3.01877	0.226344	0.821705	0.985146	-7.57112
13_36	0.00226687	3.02071	0.498755	0.619779	0.96935	-7.47121
13_37	0.0086197	3.0256	1.3902	0.169613	0.925888	-6.63257
13_38	-0.00131403	3.01955	-0.268762	0.789037	0.98357	-7.56048
13_39	0.0113702	3.02645	1.84227	0.0703875	0.864844	-5.92314
13_40	-0.000654716	3.02066	-0.142073	0.887499	0.98573	-7.58685
13_41	0.00644687	3.02664	1.17049	0.246441	0.962921	-6.91019
13_42	-0.002082	3.02298	-0.423333	0.673569	0.975271	-7.50635
13_43	-0.00471166	3.01716	-0.950298	0.34578	0.964897	-7.14258
13_44	-0.00903508	3.01903	-2.0645	0.0433093	0.859904	-5.5094
13_45	0.0016456	3.01966	0.358137	0.7215	0.981505	-7.53212
13_46	-0.00053214	3.01674	-0.127292	0.899136	0.988936	-7.58887
13_47	-0.000188445	3.02285	-0.0398845	0.968318	0.992695	-7.59628
13_48	-0.00717236	3.01716	-1.75736	0.0839667	0.864844	-6.07016
13_49	-0.000496905	3.01675	-0.102771	0.918488	0.988936	-7.59173
13_50	-0.00379782	3.01674	-0.902437	0.37044	0.964897	-7.1869
13_51	0.00469603	3.01871	0.995962	0.323276	0.964897	-7.09821
13_52	-0.0030735	3.01272	-0.852146	0.397528	0.964897	-7.23108
13_53	0.00409222	3.02056	0.751016	0.455584	0.964897	-7.31242
13_54	-0.00110446	3.01216	-0.31615	0.752988	0.982308	-7.54645
13_55	0.00164609	3.02517	0.304882	0.761513	0.982308	-7.54999
13_56	0.00140175	3.0166	0.332693	0.740528	0.981505	-7.54101
13_57	0.0149745	3.02693	1.99164	0.0509774	0.864844	-5.64961
13_58	-0.00124668	3.01453	-0.287834	0.774468	0.983218	-7.55511
13_59	0.00478351	3.01657	1.14703	0.255932	0.964897	-6.93716
13_60	-0.0047135	3.01657	-1.08734	0.281243	0.964897	-7.0034
13_61	0.000565998	3.01953	0.0982741	0.922043	0.988936	-7.59219
13_62	-0.00278221	3.01684	-0.58958	0.55769	0.964897	-7.42133
13_63	0.00908839	3.02626	1.59092	0.116893	0.925573	-6.34007
13_64	-0.00015104	3.01798	-0.0367688	0.970792	0.992695	-7.5964
13_65	0.00409943	3.0225	0.739451	0.462522	0.964897	-7.32108
13_66	0.00428001	3.01887	0.994383	0.324037	0.964897	-7.09978
13_67	-0.00138004	3.01725	-0.348727	0.728517	0.981505	-7.53548
13_68	-0.000700841	3.01446	-0.182064	0.856148	0.98549	-7.58028
13_69	-0.000785071	3.01955	-0.186301	0.852838	0.98549	-7.57949
13_70	0.00315249	3.01929	0.746913	0.458038	0.964897	-7.3155
13_71	0.00504851	3.02604	1.02608	0.308983	0.964897	-7.06785
13_72	0.000230932	3.01803	0.0565936	0.955057	0.989937	-7.59546
13_73	0.00717803	3.02632	1.40209	0.16605	0.925888	-6.61626
13_74	0.00262229	3.01569	0.634994	0.527851	0.964897	-7.39331
13_75	7.4576e-05	3.02564	0.012187	0.990317	0.999232	-7.59701
13_76	-0.00355708	3.02189	-0.752305	0.454815	0.964897	-7.31144
13_77	0.00385685	3.02684	0.703999	0.484162	0.964897	-7.3468
13_78	-0.00494245	3.01369	-1.28282	0.204499	0.940712	-6.77389
13_79	-0.00367077	3.02337	-0.661282	0.510968	0.964897	-7.37615
13_80	0.00524628	3.0206	1.13634	0.260342	0.964897	-6.94927
13_81	-0.00799232	3.02481	-1.36326	0.177903	0.931376	-6.66902
13_82	0.00442955	3.01446	1.19383	0.237253	0.956769	-6.88285
13_83	-0.00261084	3.02472	-0.497599	0.620589	0.96935	-7.47179
13_84	-0.00305086	3.02232	-0.679419	0.49949	0.964897	-7.36391
13_85	-0.00229893	3.02471	-0.453506	0.651824	0.969831	-7.49297
13_86	-0.00713564	3.02216	-1.46039	0.14941	0.925888	-6.53445
13_87	0.000449846	3.02356	0.0919589	0.927038	0.988936	-7.5928
13_88	-0.00707482	3.02237	-1.38707	0.170563	0.92687	-6.63685
13_89	0.00164772	3.0176	0.390153	0.697808	0.979279	-7.52
13_90	0.00207516	3.01971	0.418739	0.676905	0.975271	-7.5083
14_15	0.0106922	3.0172	2.70738	0.00882479	0.739048	-4.09111
14_16	0.00331017	3.02036	0.647282	0.519923	0.964897	-7.38537
14_17	0.003506	3.0165	0.80631	0.423255	0.964897	-7.26919
14_18	0.00604224	3.02866	0.80529	0.423838	0.964897	-7.27001
14_19	-0.00312155	3.02291	-0.659048	0.512391	0.964897	-7.37763
14_20	0.00168242	3.02337	0.332319	0.740809	0.981505	-7.54114
14_21	0.00180644	3.0198	0.362634	0.718155	0.981505	-7.53048
14_22	0.00320588	3.01896	0.682661	0.497453	0.964897	-7.36169
14_23	0.00136914	3.02458	0.302505	0.763315	0.982308	-7.55072
14_24	0.000888375	3.02484	0.17859	0.858863	0.98549	-7.58092
14_25	-0.00270425	3.02394	-0.503339	0.616572	0.96935	-7.46889
14_26	0.00574869	3.02342	1.03857	0.303179	0.964897	-7.055
14_27	-0.00200695	3.02355	-0.366171	0.715528	0.981505	-7.52917
14_28	-0.00477724	3.02225	-0.881532	0.381554	0.964897	-7.20557
14_29	0.0069372	3.0188	1.62827	0.108718	0.900103	-6.28163
14_30	-0.000560664	3.02276	-0.102143	0.918984	0.988936	-7.5918
14_31	-0.00162091	3.02471	-0.311465	0.756529	0.982308	-7.54794
14_32	0.000392627	3.02545	0.0735116	0.941644	0.989457	-7.59435
14_33	0.00304643	3.0248	0.589732	0.557589	0.964897	-7.42124
14_34	0.0037606	3.02403	0.670033	0.505412	0.964897	-7.37028
14_35	-0.00217887	3.01983	-0.470247	0.639886	0.96935	-7.48516
14_36	-0.00225008	3.01798	-0.45562	0.650311	0.969831	-7.492
14_37	0.00877893	3.02008	2.0195	0.0479173	0.864844	-5.59651
14_38	-0.00514194	3.02045	-0.910481	0.366219	0.964897	-7.17961
14_39	0.00649275	3.02045	1.47807	0.144629	0.925888	-6.50902
14_40	-0.00684268	3.02013	-1.50152	0.138475	0.925888	-6.47486
14_41	0.00849339	3.01957	1.91144	0.0607367	0.864844	-5.79882
14_42	0.00489653	3.02101	1.17876	0.243156	0.96214	-6.90056
14_43	-0.000272987	3.01649	-0.0594646	0.95278	0.989937	-7.5953
14_44	-0.00756239	3.01347	-1.94097	0.0569726	0.864844	-5.7445
14_45	-0.00471635	3.01859	-1.0793	0.284783	0.964897	-7.01207
14_46	-0.0022007	3.01551	-0.560522	0.577214	0.964897	-7.43818
14_47	0.00346865	3.0166	0.766011	0.446679	0.964897	-7.30099
14_48	-0.00212595	3.01812	-0.462103	0.645682	0.96935	-7.489
14_49	-0.00415912	3.01868	-1.0476	0.299032	0.964897	-7.04562
14_50	0.00149333	3.01793	0.298904	0.766048	0.982308	-7.55182
14_51	-0.00149613	3.01532	-0.347446	0.729475	0.981505	-7.53593
14_52	0.000701137	3.01473	0.182607	0.855723	0.98549	-7.58018
14_53	-0.00243841	3.01593	-0.522412	0.603311	0.96935	-7.45901
14_54	0.00227821	3.01819	0.502627	0.61707	0.96935	-7.46925
14_55	-0.00095217	3.01893	-0.225606	0.822276	0.985146	-7.57129
14_56	0.00282926	3.01791	0.63288	0.529221	0.964897	-7.39466
14_57	-0.00361895	3.0166	-0.807851	0.422374	0.964897	-7.26794
14_58	-0.000140836	3.02933	-0.0222727	0.982304	0.995478	-7.59684
14_59	0.0040413	3.0166	0.933045	0.354544	0.964897	-7.15881
14_60	0.00153718	3.02423	0.295096	0.768941	0.982308	-7.55296
14_61	-0.0017112	3.0188	-0.364005	0.717136	0.981505	-7.52997
14_62	0.00958864	3.02673	1.42049	0.160652	0.925888	-6.59079
14_63	-0.00142789	3.01532	-0.345045	0.73127	0.981505	-7.53678
14_64	0.00287342	3.02606	0.5519	0.58307	0.964897	-7.44302
14_65	-0.000442483	3.01601	-0.0921983	0.926848	0.988936	-7.59278
14_66	0.0112315	3.02423	2.07151	0.0426277	0.859904	-5.49569
14_67	-0.000617654	3.0175	-0.147487	0.883243	0.98573	-7.58606
14_68	-0.00516801	3.02058	-1.13508	0.260864	0.964897	-6.95069
14_69	0.0067987	3.02132	1.28877	0.202433	0.940712	-6.76633
14_70	-0.00579527	3.02162	-1.0218	0.310987	0.964897	-7.07222
14_71	0.00223988	3.01742	0.490751	0.625396	0.96935	-7.47521
14_72	0.0171264	3.02622	2.68874	0.00927561	0.739048	-4.13659
14_73	-0.000318561	3.01834	-0.0691006	0.94514	0.989457	-7.59467
14_74	0.0121913	3.02669	2.31124	0.0242787	0.747971	-5.00265
14_75	0.00953336	3.01769	2.43798	0.0177543	0.739048	-4.72375
14_76	0.00795209	3.02279	1.55194	0.125946	0.925573	-6.39973
14_77	-0.00482341	3.01822	-1.1608	0.25033	0.964897	-6.92139
14_78	0.0153942	3.0248	2.76669	0.00752084	0.739048	-3.94483
14_79	0.00633378	3.01754	1.54684	0.12717	0.925573	-6.40742
14_80	-6.01111e-05	3.02614	-0.0116263	0.990762	0.999232	-7.59702
14_81	-0.000650789	3.0177	-0.157377	0.875477	0.98549	-7.58453
14_82	0.00251063	3.01944	0.53526	0.594452	0.964957	-7.45215
14_83	0.00545955	3.01918	1.12478	0.26517	0.964897	-6.96225
14_84	0.00418755	3.02034	0.896936	0.373345	0.964897	-7.19186
14_85	0.00943099	3.02007	2.06838	0.0429305	0.859904	-5.50181
14_86	0.00174218	3.02297	0.343035	0.732773	0.981505	-7.53748
14_87	0.0104783	3.01959	2.11566	0.0385419	0.859904	-5.40836
14_88	0.000582656	3.02138	0.116436	0.907696	0.988936	-7.59021
14_89	0.0121163	3.02261	2.5162	0.014561	0.739048	-4.54556
14_90	-9.35391e-05	3.02379	-0.0191343	0.984798	0.996744	-7.5969
15_16	-0.00468391	3.01861	-0.952632	0.344606	0.964897	-7.14036
15_17	0.00559149	3.02441	0.933839	0.354137	0.964897	-7.15807
15_18	-0.0025538	3.01672	-0.563727	0.575045	0.964897	-7.43637
15_19	-0.00100401	3.01964	-0.160828	0.87277	0.98549	-7.58398
15_20	0.00739745	3.02282	1.45554	0.150744	0.925888	-6.54138
15_21	-0.00616729	3.02878	-0.922642	0.359896	0.964897	-7.16846
15_22	0.000219579	3.02434	0.0445142	0.964643	0.992695	-7.59608
15_23	-0.00140076	3.02547	-0.281405	0.77937	0.98357	-7.55696
15_24	0.000774268	3.02303	0.167049	0.867894	0.98549	-7.58294
15_25	-0.00880905	3.02363	-1.85044	0.0691849	0.864844	-5.90868
15_26	-0.00605572	3.02387	-1.22733	0.224502	0.943825	-6.84271
15_27	-0.00768553	3.02827	-1.2328	0.222468	0.943825	-6.83605
15_28	-0.000128603	3.02609	-0.0252214	0.979962	0.994953	-7.59677
15_29	0.00279211	3.02928	0.422274	0.674338	0.975271	-7.5068
15_30	-0.00135749	3.01892	-0.313706	0.754835	0.982308	-7.54723
15_31	-0.00331629	3.02533	-0.62263	0.535892	0.964897	-7.40114
15_32	-0.00625852	3.02533	-1.22555	0.225165	0.943825	-6.84486
15_33	0.00216816	3.02053	0.390378	0.697642	0.979279	-7.51991
15_34	0.00285791	3.02337	0.54422	0.58831	0.964897	-7.44727
15_35	-0.00280978	3.01767	-0.618212	0.538779	0.964897	-7.4039
15_36	-0.00318458	3.021	-0.619703	0.537804	0.964897	-7.40297
15_37	-0.0105906	3.02305	-2.06326	0.0434307	0.859904	-5.51182
15_38	-0.00130529	3.02076	-0.276359	0.783224	0.98357	-7.55838
15_39	-0.00244007	3.02323	-0.462094	0.645689	0.96935	-7.489
15_40	0.00122504	3.02324	0.224102	0.823441	0.985146	-7.57163
15_41	-0.0108656	3.02487	-1.93767	0.0573838	0.864844	-5.75062
15_42	0.00382571	3.01942	0.862735	0.391725	0.964897	-7.22198
15_43	0.0031123	3.01882	0.676937	0.501052	0.964897	-7.3656
15_44	-0.00361488	3.01586	-0.898247	0.372651	0.964897	-7.19068
15_45	0.00180834	3.01905	0.399254	0.691126	0.978424	-7.51636
15_46	0.0041499	3.01618	1.00508	0.318904	0.964897	-7.08912
15_47	-0.00709853	3.01984	-1.49033	0.141386	0.925888	-6.49123
15_48	-0.00166722	3.01552	-0.413928	0.680406	0.975271	-7.51033
15_49	0.00277339	3.02013	0.643598	0.522293	0.964897	-7.38777
15_50	0.00533748	3.01753	1.30088	0.198282	0.940712	-6.75087
15_51	0.0017476	3.01885	0.350655	0.727077	0.981505	-7.5348
15_52	0.00219263	3.01316	0.610497	0.543842	0.964897	-7.40868
15_53	0.00404793	3.02363	0.765127	0.447201	0.964897	-7.30167
15_54	0.00158715	3.01443	0.434478	0.665503	0.9737	-7.50152
15_55	-0.0180624	3.02368	-2.99283	0.00401126	0.739048	-3.36498
15_56	0.00790067	3.02071	1.62694	0.109001	0.900103	-6.28374
15_57	0.00754818	3.02742	1.30578	0.196622	0.940712	-6.74457
15_58	-0.00208466	3.01991	-0.437609	0.663244	0.973046	-7.50013
15_59	-0.00520392	3.02212	-1.03577	0.304474	0.964897	-7.0579
15_60	-0.00559424	3.02118	-1.23893	0.220204	0.943825	-6.82855
15_61	-0.00130728	3.01978	-0.284792	0.776786	0.98357	-7.55599
15_62	0.00434053	3.01984	0.959029	0.3414	0.964897	-7.13425
15_63	0.00493265	3.02526	0.970962	0.335473	0.964897	-7.12275
15_64	-0.00162786	3.0164	-0.386498	0.700497	0.979453	-7.52143
15_65	-0.00257039	3.02073	-0.537489	0.592922	0.964897	-7.45095
15_66	-0.00481388	3.01728	-1.14524	0.256668	0.964897	-6.9392
15_67	-0.00153905	3.02355	-0.298843	0.766095	0.982308	-7.55184
15_68	-0.00526508	3.02362	-1.10918	0.271785	0.964897	-6.97955
15_69	0.00514272	3.01959	1.11111	0.270964	0.964897	-6.97743
15_70	0.00497965	3.01722	1.08999	0.280082	0.964897	-7.00053
15_71	2.96526e-06	3.02813	0.000489695	0.999611	0.999845	-7.59709
15_72	-0.000696769	3.01684	-0.153851	0.878244	0.985521	-7.58509
15_73	0.000948341	3.025	0.157206	0.875611	0.98549	-7.58456
15_74	0.00479334	3.01712	1.06248	0.292285	0.964897	-7.02999
15_75	-0.00979817	3.02545	-1.88302	0.0645577	0.864844	-5.8504
15_76	0.000280277	3.01534	0.061901	0.950848	0.989937	-7.59515
15_77	0.000808684	3.02386	0.140333	0.888867	0.98573	-7.5871
15_78	0.000866959	3.01259	0.213595	0.831588	0.985146	-7.57396
15_79	-0.00479051	3.02972	-0.925967	0.35818	0.964897	-7.16539
15_80	-0.00145718	3.01564	-0.36084	0.719489	0.981505	-7.53113
15_81	-0.0203658	3.02436	-3.78928	0.000353018	0.353459	-1.07221
15_82	0.00368155	3.01342	0.925597	0.358371	0.964897	-7.16573
15_83	-0.0052844	3.02682	-0.861597	0.392346	0.964897	-7.22297
15_84	-0.0070052	3.02524	-1.35661	0.179999	0.931387	-6.67793
15_85	-0.00410488	3.02788	-0.693332	0.490782	0.964897	-7.3543
15_86	-0.00379122	3.02402	-0.808955	0.421743	0.964897	-7.26705
15_87	-0.00495632	3.02563	-0.978279	0.331872	0.964897	-7.11563
15_88	-3.95882e-05	3.02582	-0.00751619	0.994028	0.999232	-7.59706
15_89	-0.00338549	3.02309	-0.653614	0.515863	0.964897	-7.38122
15_90	0.0012849	3.0215	0.255058	0.799552	0.98357	-7.56412
16_17	-0.00436104	3.01547	-0.931842	0.35516	0.964897	-7.15993
16_18	-0.00556083	3.02352	-1.05423	0.296014	0.964897	-7.03869
16_19	-0.000889797	3.01952	-0.187569	0.851849	0.98549	-7.57925
16_20	-0.00399608	3.02415	-0.718294	0.475369	0.964897	-7.33658
16_21	-0.0109626	3.02283	-2.19994	0.0316811	0.790869	-5.23725
16_22	0.0027485	3.02421	0.514256	0.608966	0.96935	-7.46328
16_23	-0.00208025	3.01837	-0.45348	0.651842	0.969831	-7.49299
16_24	-0.00319625	3.01871	-0.63982	0.52473	0.964897	-7.39021
16_25	-0.000993342	3.01944	-0.223485	0.823918	0.985146	-7.57177
16_26	0.00228501	3.02208	0.481447	0.631953	0.96935	-7.47978
16_27	-0.00511351	3.02052	-1.01466	0.31435	0.964897	-7.07946
16_28	-0.00399058	3.02364	-0.669485	0.505759	0.964897	-7.37065
16_29	-0.013193	3.01985	-2.67283	0.00967687	0.739048	-4.1752
16_30	-0.0167615	3.02319	-3.11657	0.00280918	0.714547	-3.03345
16_31	-0.0061974	3.02061	-1.30473	0.196976	0.940712	-6.74592
16_32	0.00111602	3.01989	0.232939	0.816603	0.985146	-7.56959
16_33	-0.0096119	3.02395	-1.86304	0.0673629	0.864844	-5.88624
16_34	-0.00489001	3.02376	-0.905449	0.368856	0.964897	-7.18418
16_35	-0.00501268	3.01996	-1.04344	0.300941	0.964897	-7.04996
16_36	-0.0105042	3.02217	-2.41585	0.0187659	0.739048	-4.77334
16_37	0.00122461	3.01799	0.282888	0.778238	0.98357	-7.55654
16_38	-0.00835355	3.02594	-1.5644	0.122994	0.925573	-6.38081
16_39	-0.000654891	3.01963	-0.13914	0.889807	0.98573	-7.58727
16_40	-0.00697935	3.02519	-1.13648	0.260283	0.964897	-6.94911
16_41	0.000394691	3.01882	0.0885167	0.929761	0.988936	-7.59312
16_42	0.000882884	3.02151	0.178037	0.859294	0.98549	-7.58102
16_43	0.00143706	3.01403	0.383515	0.702696	0.980064	-7.5226
16_44	-0.00434257	3.01683	-1.04661	0.299485	0.964897	-7.04665
16_45	-0.00220412	3.01464	-0.555651	0.580519	0.964897	-7.44093
16_46	-0.00126586	3.01618	-0.298214	0.766572	0.982308	-7.55203
16_47	-0.00253811	3.01643	-0.602186	0.549324	0.964897	-7.41376
16_48	-0.00318415	3.01806	-0.802597	0.425382	0.964897	-7.27219
16_49	0.00261362	3.0196	0.572555	0.569089	0.964897	-7.43131
16_50	0.001623	3.01863	0.333854	0.739656	0.981505	-7.54062
16_51	0.00799829	3.01657	1.92712	0.0587127	0.864844	-5.77007
16_52	0.000804718	3.01693	0.173248	0.863041	0.98549	-7.58187
16_53	0.000955921	3.01577	0.233849	0.8159	0.985146	-7.56937
16_54	0.00244458	3.0203	0.471812	0.638776	0.96935	-7.48442
16_55	-0.0066223	3.01905	-1.57482	0.120567	0.925573	-6.36487
16_56	0.00369799	3.02127	0.701841	0.485497	0.964897	-7.34833
16_57	-0.00622011	3.01894	-1.40898	0.164013	0.925888	-6.60676
16_58	-0.0107604	3.02517	-1.79434	0.0778063	0.864844	-6.0069
16_59	0.00380517	3.01721	0.982632	0.329742	0.964897	-7.11137
16_60	-0.00485193	3.01929	-1.02708	0.308514	0.964897	-7.06683
16_61	0.0036319	3.01987	0.779524	0.438741	0.964897	-7.29051
16_62	0.00440481	3.02103	0.807858	0.42237	0.964897	-7.26794
16_63	0.000952007	3.02226	0.199665	0.842419	0.98549	-7.57688
16_64	0.000839789	3.02411	0.149231	0.881873	0.98573	-7.5858
16_65	-0.000513364	3.01776	-0.115783	0.908212	0.988936	-7.59029
16_66	-0.000863927	3.01974	-0.179949	0.8578	0.98549	-7.58067
16_67	-0.00491156	3.02142	-0.98617	0.328017	0.964897	-7.10789
16_68	-0.00954621	3.01844	-2.18587	0.0327463	0.797452	-5.26622
16_69	-0.00359782	3.02262	-0.69705	0.488469	0.964897	-7.3517
16_70	0.000342804	3.02229	0.0601264	0.952255	0.989937	-7.59526
16_71	0.00440008	3.01736	0.937526	0.352254	0.964897	-7.15462
16_72	-0.00148897	3.02035	-0.306658	0.760168	0.982308	-7.54944
16_73	0.00599683	3.01368	1.47771	0.144726	0.925888	-6.50954
16_74	-0.00695842	3.02309	-1.50906	0.136542	0.925888	-6.46377
16_75	-0.00396054	3.01813	-0.849548	0.39896	0.964897	-7.2333
16_76	0.00302782	3.02602	0.54325	0.588974	0.964897	-7.4478
16_77	0.00256049	3.01696	0.673561	0.503182	0.964897	-7.3679
16_78	0.00468579	3.0221	1.08091	0.284073	0.964897	-7.01034
16_79	-0.00633966	3.02089	-1.31749	0.192692	0.940712	-6.72943
16_80	0.00295586	3.02279	0.66189	0.510581	0.964897	-7.37574
16_81	-0.00408185	3.02074	-0.878203	0.383343	0.964897	-7.2085
16_82	-0.00551424	3.02313	-1.08245	0.283392	0.964897	-7.00868
16_83	-0.00658735	3.01659	-1.53815	0.129279	0.925888	-6.4205
16_84	-0.00355211	3.02205	-0.719513	0.474623	0.964897	-7.3357
16_85	-0.00707791	3.01801	-1.57126	0.121391	0.925573	-6.37033
16_86	-0.00868936	3.02318	-1.50963	0.136395	0.925888	-6.46292
16_87	-0.00440633	3.01783	-1.08916	0.280447	0.964897	-7.00143
16_88	-0.00758129	3.02337	-1.31072	0.194958	0.940712	-6.7382
16_89	0.000910913	3.01665	0.216727	0.829158	0.985146	-7.57328
16_90	-0.00272065	3.02157	-0.566879	0.572915	0.964897	-7.43457
17_18	0.0045106	3.01743	1.00597	0.318479	0.964897	-7.08822
17_19	0.00452404	3.02132	0.83885	0.404889	0.964897	-7.24235
17_20	0.0014135	3.01855	0.304203	0.762028	0.982308	-7.5502
17_21	0.00743161	3.02067	1.28071	0.205232	0.940712	-6.77655
17_22	-0.00671996	3.01803	-1.60446	0.113874	0.915769	-6.31902
17_23	-0.00247458	3.02326	-0.513428	0.609541	0.96935	-7.46371
17_24	-0.00217313	3.02096	-0.445507	0.65756	0.969991	-7.49661
17_25	0.0045258	3.02213	0.83258	0.40839	0.964897	-7.2476
17_26	-0.00667418	3.02059	-1.21332	0.22977	0.943825	-6.85962
17_27	0.00263603	3.02203	0.596886	0.552833	0.964897	-7.41696
17_28	-0.00879354	3.02196	-1.91755	0.0599411	0.864844	-5.78764
17_29	0.0229692	3.02657	4.12691	0.000115377	0.278744	0.00108693
17_30	0.000960589	3.01783	0.215949	0.829761	0.985146	-7.57345
17_31	-0.00132941	3.0235	-0.2429	0.808913	0.98357	-7.56718
17_32	-0.0011948	3.02619	-0.211869	0.832928	0.985146	-7.57433
17_33	0.0133212	3.02427	2.82566	0.00640229	0.739048	-3.79698
17_34	-0.00140905	3.01611	-0.320854	0.749438	0.982308	-7.54493
17_35	0.00190848	3.02091	0.366388	0.715367	0.981505	-7.52909
17_36	-0.00156082	3.02066	-0.309052	0.758354	0.982308	-7.54869
17_37	0.00665387	3.02527	1.05223	0.296923	0.964897	-7.04078
17_38	0.00739113	3.01848	1.63329	0.107656	0.900103	-6.27369
17_39	0.0107118	3.02514	1.86307	0.067359	0.864844	-5.8862
17_40	-0.000279812	3.01817	-0.0630678	0.949923	0.989937	-7.59507
17_41	0.00727352	3.02278	1.51513	0.135001	0.925888	-6.45481
17_42	-0.000322229	3.01648	-0.0794679	0.936925	0.989408	-7.59389
17_43	-0.00292788	3.01634	-0.706718	0.482483	0.964897	-7.34487
17_44	-6.96182e-05	3.01814	-0.0160217	0.98727	0.997977	-7.59696
17_45	-0.00361285	3.01968	-0.819465	0.415771	0.964897	-7.25846
17_46	-0.00176193	3.01989	-0.460805	0.646608	0.96935	-7.4896
17_47	-0.00167343	3.01974	-0.368792	0.713583	0.981505	-7.5282
17_48	-0.00105584	3.02034	-0.229807	0.819025	0.985146	-7.57032
17_49	-0.00938652	3.01669	-2.06405	0.0433538	0.859904	-5.51029
17_50	0.00202158	3.02035	0.512999	0.60984	0.96935	-7.46393
17_51	-0.000958254	3.0212	-0.219041	0.827363	0.985146	-7.57277
17_52	0.000432339	3.01542	0.115312	0.908583	0.988936	-7.59035
17_53	-0.000583346	3.0242	-0.116316	0.907791	0.988936	-7.59023
17_54	-0.00375036	3.01915	-0.769149	0.444828	0.964897	-7.29857
17_55	-0.0034231	3.0242	-0.562062	0.576172	0.964897	-7.43731
17_56	0.00393218	3.01661	0.901942	0.370701	0.964897	-7.18735
17_57	0.0189515	3.02999	2.97282	0.0042457	0.739048	-3.41767
17_58	-0.00122759	3.01904	-0.251037	0.802645	0.98357	-7.56515
17_59	0.00697976	3.02163	1.23896	0.220193	0.943825	-6.82852
17_60	-0.00396101	3.01614	-0.873497	0.385881	0.964897	-7.21263
17_61	-0.00581819	3.02647	-0.999668	0.321494	0.964897	-7.09452
17_62	-0.00114528	3.01672	-0.291241	0.771873	0.982308	-7.55411
17_63	0.0124929	3.03117	1.88886	0.0637561	0.864844	-5.83986
17_64	0.00954179	3.02102	2.03458	0.0463285	0.863002	-5.56751
17_65	-0.00549422	3.02133	-1.12063	0.26692	0.964897	-6.96688
17_66	-0.0068949	3.01664	-1.74008	0.0869821	0.868467	-6.09932
17_67	0.000721517	3.01776	0.16481	0.869649	0.98549	-7.58332
17_68	-0.000964476	3.01903	-0.209864	0.834486	0.98549	-7.57476
17_69	-0.00133041	3.02299	-0.272422	0.786234	0.98357	-7.55948
17_70	0.00263196	3.02181	0.563294	0.575338	0.964897	-7.43661
17_71	0.0061661	3.02882	0.991447	0.325456	0.964897	-7.10269
17_72	0.00520914	3.01901	1.06047	0.293188	0.964897	-7.03211
17_73	0.00765371	3.03346	1.13507	0.260871	0.964897	-6.95071
17_74	0.00312594	3.01943	0.678454	0.500097	0.964897	-7.36457
17_75	0.0225944	3.02542	3.94958	0.000208797	0.278744	-0.569291
17_76	-0.00281268	3.0157	-0.638351	0.525679	0.964897	-7.39115
17_77	0.00954839	3.02911	1.42192	0.160237	0.925888	-6.58878
17_78	0.000801319	3.01905	0.181313	0.856734	0.98549	-7.58042
17_79	0.0100891	3.0234	1.89457	0.0629806	0.864844	-5.82952
17_80	0.000481239	3.0166	0.118682	0.905924	0.988936	-7.58995
17_81	0.00441813	3.02702	0.611417	0.543238	0.964897	-7.40811
17_82	0.00953293	3.0185	2.25665	0.0276923	0.790869	-5.11893
17_83	0.00437756	3.02015	0.878631	0.383113	0.964897	-7.20812
17_84	0.00743505	3.02151	1.5716	0.121313	0.925573	-6.36981
17_85	0.0177466	3.02431	3.26443	0.00181557	0.714547	-2.62474
17_86	0.00260634	3.02127	0.531327	0.597157	0.967482	-7.45427
17_87	0.011924	3.02258	2.27056	0.0267844	0.778174	-5.08952
17_88	0.0040787	3.0199	0.853013	0.397051	0.964897	-7.23034
17_89	-0.000658075	3.02226	-0.133938	0.893901	0.988151	-7.58799
17_90	0.00305228	3.018	0.645437	0.52111	0.964897	-7.38657
18_19	-0.00457632	3.02274	-0.845269	0.401325	0.964897	-7.23693
18_20	-0.00758375	3.02666	-1.37799	0.173334	0.929487	-6.64918
18_21	-0.00792219	3.0229	-1.49783	0.13943	0.925888	-6.48027
18_22	-0.00402125	3.02016	-0.865263	0.390347	0.964897	-7.2198
18_23	0.000779225	3.01948	0.16877	0.866546	0.98549	-7.58265
18_24	0.000567129	3.02265	0.111078	0.911926	0.988936	-7.59083
18_25	-0.00232711	3.01798	-0.538042	0.592542	0.964897	-7.45064
18_26	0.000792388	3.01991	0.184632	0.854142	0.98549	-7.57981
18_27	-0.00730108	3.01988	-1.53887	0.129104	0.925888	-6.41943
18_28	-0.0030908	3.0223	-0.700051	0.486606	0.964897	-7.34959
18_29	0.00405069	3.01921	0.822673	0.413958	0.964897	-7.25582
18_30	-0.00615567	3.03038	-0.888618	0.377764	0.964897	-7.19929
18_31	0.00496407	3.02193	0.939101	0.351451	0.964897	-7.15315
18_32	0.00299676	3.02494	0.519524	0.605311	0.96935	-7.46053
18_33	-0.00451369	3.02176	-0.762218	0.448922	0.964897	-7.3039
18_34	-0.00577123	3.02853	-0.971698	0.33511	0.964897	-7.12204
18_35	0.00335886	3.02034	0.731849	0.467115	0.964897	-7.3267
18_36	0.00513514	3.02529	0.988593	0.32684	0.964897	-7.10551
18_37	-0.00352915	3.02136	-0.691177	0.492125	0.964897	-7.3558
18_38	-0.0108539	3.02442	-1.86315	0.0673466	0.864844	-5.88604
18_39	-0.00870808	3.02086	-1.65801	0.102546	0.89833	-6.23422
18_40	-0.00475666	3.02383	-0.91411	0.364325	0.964897	-7.1763
18_41	0.0013333	3.02162	0.260898	0.795066	0.98357	-7.56259
18_42	0.00153416	3.02473	0.302893	0.763021	0.982308	-7.5506
18_43	-0.00237006	3.02246	-0.479114	0.633603	0.96935	-7.48091
18_44	0.00579464	3.01979	1.26211	0.211804	0.943271	-6.79991
18_45	0.00953389	3.02238	1.92316	0.0592179	0.864844	-5.77734
18_46	0.0091262	3.02076	1.88671	0.0640497	0.864844	-5.84374
18_47	-0.00861059	3.02029	-1.65718	0.102713	0.89833	-6.23555
18_48	-0.00233398	3.01969	-0.496383	0.621441	0.96935	-7.4724
18_49	0.00852754	3.02226	1.6618	0.10178	0.89833	-6.22812
18_50	0.0175821	3.02582	3.21422	0.00210837	0.714547	-2.76503
18_51	-0.00316154	3.01967	-0.644142	0.521943	0.964897	-7.38741
18_52	0.00690013	3.02144	1.35197	0.18147	0.931387	-6.68411
18_53	-0.00834877	3.01694	-2.2156	0.030532	0.790869	-5.20483
18_54	0.00518419	3.02284	1.22527	0.22527	0.943825	-6.8452
18_55	-0.00221505	3.02274	-0.506699	0.614226	0.96935	-7.46717
18_56	-0.000906067	3.02371	-0.176234	0.860705	0.98549	-7.58134
18_57	-0.00546128	3.01653	-1.23366	0.222148	0.943825	-6.835
18_58	0.0019158	3.03847	0.229331	0.819393	0.985146	-7.57043
18_59	0.00159021	3.02553	0.307813	0.759293	0.982308	-7.54908
18_60	0.00376697	3.02719	0.630665	0.530659	0.964897	-7.39607
18_61	0.00594159	3.02042	1.15581	0.252348	0.964897	-6.92712
18_62	0.00718329	3.02879	1.15572	0.252384	0.964897	-6.92723
18_63	-0.0081671	3.01888	-1.56556	0.122722	0.925573	-6.37904
18_64	0.0173007	3.03042	2.726	0.00839477	0.739048	-4.04546
18_65	-0.00144683	3.01745	-0.340528	0.73465	0.981505	-7.53834
18_66	0.00159785	3.02937	0.302859	0.763047	0.982308	-7.55061
18_67	0.00207642	3.02585	0.427824	0.670314	0.974449	-7.50442
18_68	0.0133926	3.02641	2.49696	0.0152944	0.739048	-4.58982
18_69	-0.00665058	3.02371	-1.42386	0.159676	0.925888	-6.58608
18_70	-0.00244139	3.02778	-0.334897	0.738873	0.981505	-7.54027
18_71	-0.00059751	3.01819	-0.115078	0.908768	0.988936	-7.59037
18_72	0.0032377	3.0268	0.565535	0.573823	0.964897	-7.43534
18_73	0.0024438	3.01857	0.539491	0.591548	0.964897	-7.44986
18_74	-0.00662247	3.03308	-0.833219	0.408032	0.964897	-7.24707
18_75	-0.000962088	3.0182	-0.20819	0.835787	0.98549	-7.57512
18_76	0.00683588	3.02926	1.01348	0.314908	0.964897	-7.08066
18_77	-0.00232027	3.01634	-0.577532	0.565745	0.964897	-7.42842
18_78	0.00318274	3.02506	0.469501	0.640416	0.96935	-7.48552
18_79	0.00336508	3.02156	0.66738	0.507093	0.964897	-7.37207
18_80	0.00631206	3.02484	1.25731	0.213521	0.943271	-6.80588
18_81	-0.00816091	3.01872	-1.67133	0.0998757	0.89833	-6.21273
18_82	-0.0072125	3.0241	-1.28253	0.204598	0.940712	-6.77425
18_83	0.00235569	3.02241	0.416018	0.678884	0.975271	-7.50945
18_84	0.00946563	3.02355	1.84005	0.0707179	0.864844	-5.92707
18_85	0.00224622	3.02062	0.449524	0.654676	0.969831	-7.49479
18_86	0.00376928	3.02709	0.666816	0.507451	0.964897	-7.37245
18_87	0.00120156	3.02271	0.238897	0.812001	0.984267	-7.56816
18_88	0.00544512	3.02183	1.06252	0.292265	0.964897	-7.02995
18_89	0.00464491	3.02189	0.841937	0.403173	0.964897	-7.23975
18_90	-0.00460119	3.02204	-0.883652	0.380418	0.964897	-7.20369
19_20	0.0124442	3.02913	2.07013	0.0427606	0.859904	-5.49838
19_21	-0.00217618	3.02407	-0.419576	0.676296	0.975271	-7.50795
19_22	-0.00343573	3.0233	-0.677543	0.500671	0.964897	-7.36519
19_23	0.00698422	3.01839	1.53291	0.130565	0.925888	-6.42835
19_24	0.00107412	3.02434	0.222525	0.824662	0.985146	-7.57199
19_25	-0.000481678	3.02479	-0.0952376	0.924444	0.988936	-7.59249
19_26	0.00252964	3.02239	0.477695	0.634606	0.96935	-7.48159
19_27	-0.00441279	3.02913	-0.781488	0.437594	0.964897	-7.28897
19_28	-0.0020284	3.02389	-0.411105	0.682463	0.975271	-7.51151
19_29	0.0064895	3.02384	1.12758	0.263994	0.964897	-6.95911
19_30	-0.00359849	3.0193	-0.715994	0.476778	0.964897	-7.33824
19_31	0.00767534	3.02311	1.41616	0.16191	0.925888	-6.59681
19_32	0.00627703	3.02326	1.0366	0.304091	0.964897	-7.05704
19_33	0.0240742	3.03598	3.53365	0.000796745	0.531827	-1.84726
19_34	0.0134147	3.0324	1.7863	0.0791128	0.864844	-6.02075
19_35	0.00327538	3.02575	0.595172	0.553971	0.964897	-7.41799
19_36	0.00251135	3.0267	0.450964	0.653644	0.969831	-7.49414
19_37	0.00563	3.02193	1.12597	0.264669	0.964897	-6.96091
19_38	-0.00335631	3.02189	-0.609659	0.544394	0.964897	-7.40919
19_39	0.00210411	3.02317	0.412006	0.681806	0.975271	-7.51113
19_40	-0.00183938	3.02189	-0.350467	0.727218	0.981505	-7.53487
19_41	-0.00291911	3.02405	-0.541227	0.590359	0.964897	-7.44891
19_42	-0.00306161	3.01913	-0.58974	0.557583	0.964897	-7.42124
19_43	0.000572217	3.01695	0.140538	0.888706	0.98573	-7.58707
19_44	0.00197307	3.02143	0.396357	0.69325	0.979279	-7.51753
19_45	-0.00592225	3.01696	-1.26867	0.209467	0.940712	-6.79171
19_46	0.00591599	3.02138	1.12165	0.266488	0.964897	-6.96574
19_47	0.00258165	3.0172	0.604829	0.547578	0.964897	-7.41215
19_48	-0.00160475	3.02326	-0.314844	0.753974	0.982308	-7.54686
19_49	-0.00293565	3.01863	-0.643684	0.522238	0.964897	-7.38771
19_50	0.00730989	3.02013	1.58269	0.118759	0.925573	-6.35277
19_51	0.00104594	3.0154	0.261805	0.79437	0.98357	-7.56235
19_52	0.00366804	3.02017	0.779249	0.438902	0.964897	-7.29072
19_53	-0.000337363	3.01727	-0.0707149	0.94386	0.989457	-7.59455
19_54	0.00705289	3.01922	1.61432	0.111716	0.907526	-6.30361
19_55	0.00115699	3.02091	0.245423	0.806968	0.98357	-7.56656
19_56	-0.00599097	3.01954	-1.2698	0.209068	0.940712	-6.79029
19_57	0.0186944	3.03249	2.74138	0.00805405	0.739048	-4.00756
19_58	0.00476905	3.0334	0.601731	0.549625	0.964897	-7.41403
19_59	0.00747364	3.02776	1.30698	0.196216	0.940712	-6.74303
19_60	-0.0086249	3.02888	-1.39863	0.167082	0.925888	-6.62103
19_61	0.00659904	3.02708	1.12764	0.263971	0.964897	-6.95905
19_62	0.0027167	3.02398	0.548905	0.585112	0.964897	-7.44469
19_63	0.00947508	3.02436	1.77495	0.0809885	0.864844	-6.04022
19_64	0.000594148	3.02511	0.106381	0.915636	0.988936	-7.59135
19_65	-0.00110457	3.02324	-0.192522	0.847985	0.98549	-7.5783
19_66	-0.000841638	3.02085	-0.166184	0.868572	0.98549	-7.58309
19_67	0.00306905	3.03267	0.5166	0.607338	0.96935	-7.46206
19_68	-0.000745105	3.02591	-0.112439	0.910851	0.988936	-7.59068
19_69	0.0276882	3.04112	3.14388	0.00259386	0.714547	-2.95898
19_70	0.00758609	3.0349	1.01959	0.312022	0.964897	-7.07446
19_71	0.00346056	3.0214	0.702483	0.485099	0.964897	-7.34787
19_72	-3.33544e-05	3.01847	-0.00669094	0.994684	0.999232	-7.59707
19_73	-0.0011932	3.02123	-0.257675	0.797541	0.98357	-7.56344
19_74	-0.000173609	3.01963	-0.0412499	0.967234	0.992695	-7.59623
19_75	-0.00827208	3.02204	-1.55233	0.125853	0.925573	-6.39914
19_76	0.0014741	3.01706	0.31163	0.756404	0.982308	-7.54788
19_77	0.00481893	3.02337	0.856838	0.39495	0.964897	-7.22706
19_78	0.00176207	3.01952	0.389424	0.698344	0.979279	-7.52028
19_79	-0.00882869	3.02135	-2.07117	0.0426601	0.859904	-5.49635
19_80	-0.00114115	3.01577	-0.243094	0.808763	0.98357	-7.56714
19_81	0.00432866	3.01728	0.943913	0.349007	0.964897	-7.14862
19_82	-0.00659426	3.01719	-1.53175	0.13085	0.925888	-6.43009
19_83	0.000345313	3.02264	0.0634638	0.949609	0.989937	-7.59505
19_84	0.00461262	3.01939	0.936142	0.35296	0.964897	-7.15592
19_85	0.00598344	3.02449	1.03164	0.306387	0.964897	-7.06215
19_86	-0.000498705	3.01979	-0.097367	0.92276	0.988936	-7.59228
19_87	0.00365375	3.02387	0.700266	0.486473	0.964897	-7.34944
19_88	-0.00548063	3.01901	-1.11832	0.267895	0.964897	-6.96944
19_89	0.00575411	3.02046	1.43185	0.157386	0.925888	-6.57489
19_90	0.00422784	3.02545	0.779886	0.438529	0.964897	-7.29022
2_10	-0.00271474	3.02513	-0.506527	0.614346	0.96935	-7.46726
2_11	-0.00245089	3.01662	-0.589166	0.557966	0.964897	-7.42158
2_12	0.00481293	3.03401	0.561316	0.576677	0.964897	-7.43774
2_13	-0.0011042	3.01625	-0.264748	0.792113	0.98357	-7.56157
2_14	0.00701271	3.02947	1.00953	0.316781	0.964897	-7.08464
2_15	0.00441032	3.02206	0.911494	0.36569	0.964897	-7.17869
2_16	-0.00712312	3.02701	-1.10324	0.274336	0.964897	-6.98609
2_17	-0.00129024	3.0178	-0.300408	0.764906	0.982308	-7.55136
2_18	-0.00963081	3.03635	-1.21373	0.229615	0.943825	-6.85913
2_19	0.00765182	3.03361	1.00955	0.316775	0.964897	-7.08463
2_20	-0.000615904	3.03961	-0.076069	0.939618	0.989457	-7.59415
2_21	-0.00741321	3.0251	-1.48192	0.143606	0.925888	-6.50345
2_22	-0.000552883	3.02807	-0.0878566	0.930284	0.988936	-7.59317
2_23	-0.00234977	3.02022	-0.502832	0.616926	0.96935	-7.46915
2_24	-0.00499729	3.02251	-0.820617	0.415119	0.964897	-7.25752
2_25	-0.00597975	3.02214	-1.07392	0.287167	0.964897	-7.01783
2_26	-0.00297578	3.02337	-0.593587	0.555024	0.964897	-7.41894
2_27	-0.00705036	3.02099	-1.3949	0.168198	0.925888	-6.62614
2_28	-0.00980202	3.02766	-1.8046	0.0761658	0.864844	-5.98914
2_29	0.00224821	3.02169	0.507415	0.613727	0.96935	-7.46681
2_3	0.00311996	3.02074	0.667996	0.506702	0.964897	-7.37165
2_30	-0.000814802	3.02676	-0.126241	0.899964	0.988936	-7.58901
2_31	-0.000634357	3.01989	-0.129194	0.897637	0.988936	-7.58863
2_32	3.70764e-05	3.02196	0.00715861	0.994312	0.999232	-7.59706
2_33	0.00901726	3.03008	1.25052	0.215975	0.943271	-6.8143
2_34	-0.0184324	3.03398	-2.53613	0.0138348	0.739048	-4.49942
2_35	0.00193504	3.02722	0.296691	0.767729	0.982308	-7.55248
2_36	0.00923096	3.03488	1.03916	0.302907	0.964897	-7.05439
2_37	0.00777758	3.02592	1.25819	0.213207	0.943271	-6.80479
2_38	-0.0058043	3.02822	-0.887006	0.378624	0.964897	-7.20072
2_39	0.00870504	3.02699	1.22405	0.225726	0.943825	-6.84668
2_4	0.00303077	3.0303	0.46214	0.645656	0.96935	-7.48898
2_40	0.000974381	3.02707	0.143246	0.886577	0.98573	-7.58669
2_41	-0.00202114	3.02556	-0.366748	0.7151	0.981505	-7.52896
2_42	0.00129631	3.0257	0.23115	0.817987	0.985146	-7.57001
2_43	0.0072366	3.02172	1.43402	0.156769	0.925888	-6.57185
2_44	0.00715846	3.02215	1.37207	0.175159	0.929791	-6.65718
2_45	0.00731061	3.02272	1.42544	0.159222	0.925888	-6.58387
2_46	0.00969053	3.02193	1.65004	0.10417	0.89833	-6.24699
2_47	0.00461754	3.02278	0.889537	0.377274	0.964897	-7.19847
2_48	0.00474538	3.02095	0.857517	0.394578	0.964897	-7.22648
2_49	0.00663438	3.01953	1.39101	0.169369	0.925888	-6.63146
2_5	-0.000873064	3.02289	-0.178636	0.858826	0.98549	-7.58091
2_50	0.0119056	3.02617	1.92351	0.0591736	0.864844	-5.77671
2_51	0.00334292	3.01907	0.755976	0.452627	0.964897	-7.30866
2_52	0.00545639	3.02092	1.03017	0.307073	0.964897	-7.06366
2_53	0.00113081	3.0165	0.275689	0.783736	0.98357	-7.55857
2_54	-0.00504345	3.02107	-1.00016	0.321257	0.964897	-7.09403
2_55	-0.00107056	3.02344	-0.207331	0.836455	0.98549	-7.5753
2_56	-0.00940945	3.02586	-1.76498	0.0826663	0.864844	-6.05723
2_57	0.0135728	3.0239	2.50211	0.0150947	0.739048	-4.578
2_58	-0.0103207	3.06423	-0.897329	0.373137	0.964897	-7.1915
2_59	0.00987848	3.0232	1.82819	0.0725024	0.864844	-5.94795
2_6	-0.00416675	3.02638	-0.754997	0.45321	0.964897	-7.3094
2_60	4.8368e-05	3.03545	0.00567642	0.99549	0.999232	-7.59707
2_61	0.0117511	3.02285	2.06974	0.0427984	0.859904	-5.49915
2_62	0.000928088	3.04338	0.114664	0.909095	0.988936	-7.59042
2_63	0.00484313	3.02383	0.926809	0.357746	0.964897	-7.16461
2_64	0.00309174	3.03371	0.485098	0.629377	0.96935	-7.47799
2_65	-0.00193441	3.01905	-0.475751	0.635983	0.96935	-7.48253
2_66	-0.00310764	3.03135	-0.472801	0.638074	0.96935	-7.48394
2_67	0.00193113	3.02496	0.337353	0.73703	0.981505	-7.53943
2_68	0.00313815	3.02874	0.507543	0.613638	0.96935	-7.46674
2_69	0.0162653	3.03263	2.61079	0.0113975	0.739048	-4.32402
2_7	0.00250711	3.02039	0.497785	0.620459	0.96935	-7.4717
2_70	0.0128796	3.03098	1.69885	0.0945384	0.89833	-6.16783
2_71	0.00300205	3.02173	0.694588	0.49	0.964897	-7.35342
2_72	-0.0101037	3.02826	-1.25598	0.214003	0.943271	-6.80754
2_73	0.000174505	3.01896	0.0406871	0.967681	0.992695	-7.59625
2_74	-0.0136613	3.03132	-1.82787	0.0725515	0.864844	-5.94852
2_75	-0.00206951	3.02075	-0.460385	0.646908	0.96935	-7.4898
2_76	-0.00220599	3.0281	-0.377889	0.706849	0.980102	-7.52476
2_77	-0.00271262	3.01967	-0.638254	0.525742	0.964897	-7.39122
2_78	-0.00443337	3.02874	-0.629607	0.531347	0.964897	-7.39674
2_79	0.00151147	3.02473	0.248622	0.804504	0.98357	-7.56576
2_8	0.00606726	3.02807	1.02313	0.31036	0.964897	-7.07086
2_80	0.00584487	3.0255	1.0226	0.310611	0.964897	-7.0714
2_81	0.00444499	3.02223	0.933673	0.354222	0.964897	-7.15823
2_82	-0.00796423	3.02638	-1.28855	0.202512	0.940712	-6.76662
2_83	-0.00661321	3.02378	-1.26538	0.210638	0.94305	-6.79583
2_84	-0.0104384	3.01909	-2.11555	0.0385508	0.859904	-5.40856
2_85	-4.93198e-05	3.02335	-0.0103052	0.991812	0.999232	-7.59703
2_86	0.001473	3.02348	0.248719	0.804429	0.98357	-7.56574
2_87	0.00127299	3.02426	0.227734	0.820629	0.985146	-7.5708
2_88	0.00144036	3.02305	0.266121	0.79106	0.98357	-7.5612
2_89	0.00797972	3.02501	1.18444	0.240918	0.96214	-6.89391
2_9	0.00240457	3.01869	0.522897	0.602975	0.96935	-7.45875
2_90	-0.00134338	3.02441	-0.257615	0.797587	0.98357	-7.56345
20_21	-0.00624775	3.02092	-1.14998	0.254725	0.964897	-6.9338
20_22	-0.0083553	3.02451	-1.38963	0.169786	0.925888	-6.63335
20_23	-0.00041174	3.02312	-0.0754034	0.940145	0.989457	-7.59421
20_24	0.00346626	3.02415	0.70709	0.482253	0.964897	-7.34461
20_25	-0.00296795	3.02273	-0.581106	0.563349	0.964897	-7.42633
20_26	0.00542616	3.02231	1.07825	0.285247	0.964897	-7.01319
20_27	-0.0021695	3.02513	-0.385444	0.701274	0.979453	-7.52184
20_28	-0.00127917	3.02452	-0.215654	0.829991	0.985146	-7.57351
20_29	0.00268665	3.02038	0.577405	0.56583	0.964897	-7.4285
20_30	-0.00452117	3.02596	-0.82451	0.412922	0.964897	-7.2543
20_31	-0.00024784	3.01863	-0.0476293	0.96217	0.992255	-7.59594
20_32	0.000166196	3.02353	0.0342511	0.972791	0.993631	-7.59649
20_33	0.0221609	3.02794	3.2363	0.00197453	0.714547	-2.70353
20_34	0.0148014	3.03122	1.96502	0.0540561	0.864844	-5.69974
20_35	0.00649635	3.02285	1.26853	0.209517	0.940712	-6.79188
20_36	0.00890144	3.02076	1.77433	0.0810926	0.864844	-6.04129
20_37	0.00800594	3.02629	1.51939	0.133926	0.925888	-6.44849
20_38	-0.00178142	3.02081	-0.378669	0.706273	0.980102	-7.52446
20_39	0.00147437	3.02658	0.271389	0.787025	0.98357	-7.55976
20_40	-0.00287904	3.02182	-0.569809	0.570939	0.964897	-7.43289
20_41	0.00221867	3.02421	0.410232	0.6831	0.975271	-7.51187
20_42	-0.00346736	3.02551	-0.576816	0.566226	0.964897	-7.42884
20_43	0.010146	3.01744	2.21271	0.030741	0.790869	-5.21082
20_44	0.0078479	3.02038	1.62841	0.108689	0.900103	-6.28142
20_45	0.00843474	3.0191	1.61421	0.11174	0.907526	-6.30378
20_46	0.0138911	3.02016	2.69261	0.00918032	0.739048	-4.12717
20_47	0.00315561	3.01962	0.689827	0.492968	0.964897	-7.35674
20_48	0.00785762	3.02226	1.65193	0.103783	0.89833	-6.24397
20_49	0.00158783	3.01613	0.387896	0.699468	0.979279	-7.52089
20_50	0.0130943	3.02242	2.90602	0.0051239	0.739048	-3.59166
20_51	0.00352552	3.01593	0.901406	0.370983	0.964897	-7.18783
20_52	0.00937202	3.01842	1.9371	0.057455	0.864844	-5.75168
20_53	-0.000712084	3.01929	-0.165304	0.869262	0.98549	-7.58324
20_54	0.0132974	3.01899	2.79507	0.00696177	0.739048	-3.87397
20_55	0.00254166	3.02491	0.551063	0.583641	0.964897	-7.44349
20_56	7.95305e-05	3.01949	0.0185976	0.985224	0.996923	-7.59691
20_57	0.00642697	3.02805	1.24185	0.219133	0.943825	-6.82498
20_58	-0.00641687	3.03994	-0.711622	0.479462	0.964897	-7.34138
20_59	0.0034733	3.02171	0.705466	0.483256	0.964897	-7.34576
20_60	0.00755307	3.02715	1.29243	0.201175	0.940712	-6.76168
20_61	0.0149983	3.02561	2.54233	0.0136158	0.739048	-4.48501
20_62	-0.00300654	3.02445	-0.46494	0.643661	0.96935	-7.48767
20_63	0.0132817	3.02372	2.43257	0.0179969	0.739048	-4.7359
20_64	0.00554469	3.02752	0.973993	0.333978	0.964897	-7.11981
20_65	0.0021183	3.02348	0.412502	0.681445	0.975271	-7.51093
20_66	-0.000338124	3.02462	-0.0580764	0.953881	0.989937	-7.59538
20_67	0.0034895	3.0251	0.585195	0.560615	0.964897	-7.42393
20_68	0.0027103	3.02365	0.505417	0.615121	0.96935	-7.46783
20_69	0.0175792	3.03072	2.55123	0.0133069	0.739048	-4.46428
20_70	0.00612847	3.03499	0.709973	0.480477	0.964897	-7.34255
20_71	0.000374532	3.01864	0.0778121	0.938237	0.989408	-7.59402
20_72	0.00191145	3.0234	0.368189	0.714031	0.981505	-7.52842
20_73	-0.00373673	3.01948	-0.821718	0.414497	0.964897	-7.25661
20_74	0.00247849	3.02178	0.539271	0.591699	0.964897	-7.44998
20_75	0.00408595	3.02121	0.859525	0.393478	0.964897	-7.22475
20_76	-0.00964443	3.02368	-1.63285	0.107748	0.900103	-6.27438
20_77	0.000784197	3.01841	0.169367	0.866079	0.98549	-7.58255
20_78	-0.000610853	3.0207	-0.127837	0.898706	0.988936	-7.5888
20_79	0.00236022	3.02023	0.500978	0.618223	0.96935	-7.47009
20_80	0.00080776	3.02193	0.169252	0.866169	0.98549	-7.58257
20_81	0.00274769	3.01664	0.614191	0.541416	0.964897	-7.4064
20_82	-0.00660621	3.01781	-1.58712	0.117753	0.925573	-6.34595
20_83	-0.00366798	3.02138	-0.637092	0.526493	0.964897	-7.39196
20_84	-0.000768226	3.02308	-0.14263	0.887061	0.98573	-7.58677
20_85	-0.00279784	3.02205	-0.576486	0.566447	0.964897	-7.42903
20_86	0.00268658	3.02555	0.424986	0.67237	0.97503	-7.50564
20_87	-0.00274444	3.02349	-0.538128	0.592483	0.964897	-7.4506
20_88	-0.00121228	3.02451	-0.187693	0.851752	0.98549	-7.57923
20_89	2.47042e-05	3.02208	0.00440725	0.996498	0.999277	-7.59708
20_90	0.0040782	3.02018	0.895752	0.373972	0.964897	-7.19292
21_22	0.00247367	3.02503	0.455763	0.650209	0.969831	-7.49194
21_23	-0.011038	3.02647	-2.13772	0.0366313	0.848025	-5.36412
21_24	-0.00387848	3.02303	-0.835102	0.406979	0.964897	-7.24549
21_25	-0.00173067	3.02493	-0.33137	0.741522	0.981505	-7.54146
21_26	-0.00524947	3.02745	-0.92049	0.36101	0.964897	-7.17045
21_27	-0.00359507	3.02807	-0.645836	0.520853	0.964897	-7.38631
21_28	-0.00261047	3.03112	-0.401366	0.68958	0.977271	-7.51551
21_29	0.000933216	3.02752	0.161448	0.872284	0.98549	-7.58387
21_30	-0.00364356	3.02443	-0.740463	0.461913	0.964897	-7.32032
21_31	-0.00515336	3.02553	-0.929299	0.356465	0.964897	-7.1623
21_32	-0.00889306	3.02506	-1.704	0.0935648	0.897647	-6.15935
21_33	-0.0103147	3.02422	-1.91913	0.0597375	0.864844	-5.78476
21_34	-0.00707466	3.02507	-1.15677	0.251961	0.964897	-6.92603
21_35	-0.00296581	3.01943	-0.598032	0.552074	0.964897	-7.41627
21_36	-0.00400127	3.02769	-0.685445	0.495708	0.964897	-7.35977
21_37	-0.00170859	3.02366	-0.29326	0.770337	0.982308	-7.55351
21_38	0.000522219	3.02315	0.0999751	0.920698	0.988936	-7.59202
21_39	-0.00466056	3.02625	-0.991973	0.325202	0.964897	-7.10217
21_40	0.00558371	3.02672	0.868322	0.388685	0.964897	-7.21714
21_41	-0.0113503	3.03001	-1.8799	0.0649893	0.864844	-5.85603
21_42	-4.0159e-05	3.02312	-0.00774233	0.993848	0.999232	-7.59706
21_43	-0.001242	3.02109	-0.253714	0.800586	0.98357	-7.56446
21_44	-0.00550742	3.02064	-1.18028	0.242557	0.96214	-6.89879
21_45	-0.00341665	3.02288	-0.735768	0.464744	0.964897	-7.32381
21_46	0.00907673	3.0211	1.96153	0.0544706	0.864844	-5.70625
21_47	-6.66058e-05	3.02136	-0.0106954	0.991502	0.999232	-7.59703
21_48	-0.00800065	3.01723	-1.62258	0.109933	0.905926	-6.29061
21_49	-0.000445697	3.01986	-0.0911026	0.927715	0.988936	-7.59288
21_50	0.0032267	3.02232	0.708953	0.481105	0.964897	-7.34328
21_51	0.00155481	3.02387	0.255522	0.799196	0.98357	-7.564
21_52	0.00253784	3.01816	0.560894	0.576963	0.964897	-7.43797
21_53	-0.00421269	3.02605	-0.745055	0.459152	0.964897	-7.3169
21_54	-0.00415469	3.02425	-0.734142	0.465727	0.964897	-7.32501
21_55	-0.0134071	3.02634	-2.52479	0.0142441	0.739048	-4.52572
21_56	0.0111064	3.02362	2.05639	0.0441106	0.860857	-5.52523
21_57	-0.000488209	3.02156	-0.0961455	0.923726	0.988936	-7.5924
21_58	-0.0119066	3.02475	-2.4987	0.0152265	0.739048	-4.58582
21_59	-0.00366162	3.01914	-0.787808	0.433916	0.964897	-7.28399
21_60	-0.00402407	3.0186	-0.978726	0.331653	0.964897	-7.11519
21_61	0.00524987	3.02178	1.03404	0.305276	0.964897	-7.05968
21_62	-0.00328386	3.01983	-0.656544	0.513989	0.964897	-7.37929
21_63	4.1206e-05	3.02323	0.00801596	0.993631	0.999232	-7.59706
21_64	-0.00170112	3.01946	-0.31872	0.751048	0.982308	-7.54562
21_65	-0.00970848	3.02162	-2.40706	0.0191815	0.739048	-4.79293
21_66	-0.00836491	3.02084	-1.65161	0.103849	0.89833	-6.24448
21_67	0.00232197	3.02154	0.39719	0.692639	0.979279	-7.51719
21_68	0.00134396	3.02174	0.266169	0.791023	0.98357	-7.56118
21_69	-0.00545957	3.02165	-1.17742	0.243684	0.96214	-6.90212
21_70	0.00728871	3.01981	1.31967	0.191969	0.940712	-6.7266
21_71	0.0069288	3.02573	1.10663	0.272881	0.964897	-6.98237
21_72	0.000910308	3.02232	0.185669	0.853332	0.98549	-7.57961
21_73	0.00633597	3.02438	1.11574	0.268989	0.964897	-6.9723
21_74	-0.00506965	3.02254	-0.854442	0.396265	0.964897	-7.22912
21_75	-0.0114354	3.03281	-1.74474	0.0861604	0.864844	-6.09148
21_76	-0.00582511	3.02338	-1.12198	0.26635	0.964897	-6.96537
21_77	0.00170934	3.02566	0.299161	0.765853	0.982308	-7.55174
21_78	-0.000950346	3.02346	-0.185103	0.853774	0.98549	-7.57972
21_79	-0.0171034	3.03113	-2.64176	0.0105064	0.739048	-4.25007
21_80	-0.000875389	3.02534	-0.154348	0.877854	0.985521	-7.58501
21_81	-0.0159339	3.02999	-2.78935	0.00707127	0.739048	-3.88829
21_82	0.00273094	3.02004	0.592943	0.555452	0.964897	-7.41933
21_83	0.00507425	3.02378	0.911986	0.365433	0.964897	-7.17824
21_84	-0.00666711	3.02255	-1.2304	0.22336	0.943825	-6.83898
21_85	-0.000647435	3.02687	-0.105311	0.916481	0.988936	-7.59147
21_86	-0.00359754	3.02434	-0.71191	0.479285	0.964897	-7.34117
21_87	-0.00453606	3.02604	-0.740956	0.461616	0.964897	-7.31996
21_88	-0.00179458	3.02412	-0.308674	0.758641	0.982308	-7.54881
21_89	0.00798886	3.02509	1.38363	0.171609	0.928951	-6.64153
21_90	0.003145	3.01966	0.664736	0.508771	0.964897	-7.37384
22_23	-0.00568621	3.0208	-1.09223	0.279106	0.964897	-6.9981
22_24	-0.00135116	3.01902	-0.283778	0.777559	0.98357	-7.55628
22_25	0.00292327	3.02483	0.541267	0.590331	0.964897	-7.44889
22_26	0.00358918	3.02677	0.73318	0.466309	0.964897	-7.32572
22_27	0.00261201	3.02378	0.51772	0.606561	0.96935	-7.46147
22_28	0.00218841	3.02646	0.367888	0.714254	0.981505	-7.52854
22_29	-0.00691809	3.02235	-1.50921	0.136503	0.925888	-6.46355
22_30	-0.00116634	3.01905	-0.266242	0.790968	0.98357	-7.56116
22_31	-0.00607699	3.02685	-1.05744	0.294558	0.964897	-7.03531
22_32	-0.00568441	3.0226	-1.22369	0.225862	0.943825	-6.84712
22_33	-0.0115225	3.0255	-1.92621	0.0588284	0.864844	-5.77174
22_34	-0.00236359	3.02725	-0.376368	0.707974	0.980102	-7.52534
22_35	0.0087011	3.01795	1.80595	0.0759525	0.864844	-5.9868
22_36	0.00488875	3.0256	0.920538	0.360985	0.964897	-7.1704
22_37	0.000819506	3.02406	0.153836	0.878257	0.985521	-7.58509
22_38	0.00182461	3.02228	0.390298	0.697701	0.979279	-7.51994
22_39	0.0017261	3.02434	0.310713	0.757098	0.982308	-7.54817
22_40	-0.00129886	3.02381	-0.238658	0.812186	0.984267	-7.56822
22_41	0.000795097	3.02077	0.161543	0.87221	0.98549	-7.58386
22_42	0.00504684	3.02492	0.949417	0.346224	0.964897	-7.14341
22_43	-0.00652775	3.02026	-1.25584	0.214053	0.943271	-6.80771
22_44	-0.000918288	3.02375	-0.201426	0.841048	0.98549	-7.57652
22_45	0.000270946	3.01931	0.0577614	0.954131	0.989937	-7.5954
22_46	0.00890218	3.01771	1.78998	0.0785128	0.864844	-6.01442
22_47	-0.0133138	3.01596	-2.9218	0.00490239	0.739048	-3.55081
22_48	-0.0101363	3.02032	-2.20815	0.0310741	0.790869	-5.22028
22_49	0.000615559	3.01636	0.127393	0.899056	0.988936	-7.58886
22_50	0.00345954	3.02165	0.693928	0.49041	0.964897	-7.35388
22_51	0.00225507	3.02259	0.411803	0.681954	0.975271	-7.51122
22_52	0.011123	3.02176	2.36938	0.021059	0.739048	-4.87624
22_53	-0.0072365	3.01925	-1.76306	0.0829921	0.864844	-6.06049
22_54	-0.00190619	3.0191	-0.40297	0.688405	0.977271	-7.51486
22_55	-0.00525192	3.02659	-1.01099	0.316089	0.964897	-7.08317
22_56	-0.00373437	3.0222	-0.802118	0.425656	0.964897	-7.27257
22_57	-0.0103452	3.02226	-2.47584	0.0161374	0.739048	-4.63807
22_58	-0.00176348	3.02714	-0.272094	0.786485	0.98357	-7.55957
22_59	0.0042645	3.02187	0.952216	0.344815	0.964897	-7.14075
22_60	-0.00448136	3.02233	-0.944335	0.348793	0.964897	-7.14822
22_61	-0.00773198	3.02169	-1.67933	0.0982991	0.89833	-6.19975
22_62	-0.00237541	3.02026	-0.473334	0.637696	0.96935	-7.48369
22_63	-0.00472071	3.02262	-0.848265	0.399668	0.964897	-7.23439
22_64	0.00203898	3.02354	0.366745	0.715102	0.981505	-7.52896
22_65	-0.00400416	3.01612	-0.912792	0.365012	0.964897	-7.1775
22_66	0.000775194	3.02118	0.164713	0.869725	0.98549	-7.58333
22_67	0.00301921	3.02091	0.586832	0.559522	0.964897	-7.42296
22_68	-0.00101875	3.02282	-0.221393	0.82554	0.985146	-7.57224
22_69	-0.00658135	3.02131	-1.31977	0.191935	0.940712	-6.72647
22_70	-0.00193264	3.02325	-0.325659	0.745817	0.982308	-7.54336
22_71	-0.00682763	3.02256	-1.4693	0.146984	0.925888	-6.52166
22_72	-0.00455387	3.01933	-0.970058	0.335919	0.964897	-7.12363
22_73	-0.000936793	3.02153	-0.209541	0.834737	0.98549	-7.57483
22_74	-0.00705077	3.01973	-1.29259	0.201119	0.940712	-6.76148
22_75	0.00265308	3.02427	0.537237	0.593095	0.964897	-7.45108
22_76	-0.00198905	3.0231	-0.336651	0.737557	0.981505	-7.53967
22_77	0.000587189	3.02587	0.111611	0.911505	0.988936	-7.59077
22_78	-0.00090788	3.01994	-0.208362	0.835653	0.98549	-7.57508
22_79	-0.00190965	3.02537	-0.405134	0.686823	0.977271	-7.51397
22_80	0.00131014	3.02631	0.244396	0.807759	0.98357	-7.56682
22_81	-0.0029697	3.028	-0.553681	0.581859	0.964897	-7.44203
22_82	-0.00897741	3.01965	-1.87342	0.0658927	0.864844	-5.86766
22_83	-0.000306219	3.02034	-0.0675713	0.946352	0.989851	-7.59477
22_84	-0.00839376	3.0245	-1.68312	0.0975591	0.89833	-6.19357
22_85	-0.00301754	3.02087	-0.687841	0.494209	0.964897	-7.35811
22_86	-0.00216429	3.02405	-0.434561	0.665443	0.9737	-7.50148
22_87	-0.000163533	3.02031	-0.0357173	0.971627	0.992695	-7.59644
22_88	-0.00145277	3.02591	-0.300757	0.764642	0.982308	-7.55125
22_89	-0.00150578	3.02083	-0.334051	0.739508	0.981505	-7.54055
22_90	0.00092243	3.02128	0.223315	0.82405	0.985146	-7.57181
23_24	0.00692	3.02102	1.52221	0.133219	0.925888	-6.4443
23_25	-0.00528685	3.02739	-0.937989	0.352018	0.964897	-7.15419
23_26	-0.009104	3.02492	-1.79446	0.0777876	0.864844	-6.0067
23_27	-0.012188	3.02838	-1.97244	0.0531823	0.864844	-5.68582
23_28	-0.0103072	3.02429	-1.81997	0.0737626	0.864844	-5.96237
23_29	0.00232426	3.02724	0.451645	0.653156	0.969831	-7.49383
23_30	0.00185104	3.02342	0.364672	0.716641	0.981505	-7.52973
23_31	-0.00146153	3.02308	-0.312476	0.755764	0.982308	-7.54762
23_32	-0.00386003	3.02287	-0.824044	0.413185	0.964897	-7.25469
23_33	0.00605645	3.02008	1.27338	0.207804	0.940712	-6.7858
23_34	-0.00288185	3.02406	-0.582202	0.562616	0.964897	-7.42569
23_35	0.00320836	3.02163	0.632648	0.529372	0.964897	-7.3948
23_36	-0.00403135	3.02214	-0.811843	0.420097	0.964897	-7.2647
23_37	0.00287519	3.02159	0.600705	0.550304	0.964897	-7.41466
23_38	-0.00665907	3.02388	-1.41078	0.163484	0.925888	-6.60427
23_39	0.00339132	3.02182	0.705669	0.48313	0.964897	-7.34562
23_40	-0.00488656	3.02659	-0.918893	0.361838	0.964897	-7.17191
23_41	-0.000515124	3.0186	-0.111114	0.911897	0.988936	-7.59083
23_42	0.00464164	3.02136	0.959747	0.341041	0.964897	-7.13356
23_43	-0.00340082	3.02262	-0.785095	0.435493	0.964897	-7.28613
23_44	-0.00775209	3.01743	-1.91139	0.0607441	0.864844	-5.79892
23_45	-0.0059893	3.01542	-1.51513	0.135	0.925888	-6.4548
23_46	0.00342094	3.01425	0.899588	0.371943	0.964897	-7.18947
23_47	0.00271317	3.0194	0.684856	0.496077	0.964897	-7.36018
23_48	-0.00978853	3.01862	-2.30706	0.0245262	0.749827	-5.01163
23_49	-0.00410148	3.016	-0.985961	0.328119	0.964897	-7.1081
23_50	0.00293312	3.01478	0.773975	0.44199	0.964897	-7.29483
23_51	-0.00190096	3.01637	-0.450976	0.653636	0.969831	-7.49413
23_52	-0.00106699	3.01152	-0.296903	0.767568	0.982308	-7.55242
23_53	-0.0014646	3.01802	-0.31997	0.750105	0.982308	-7.54522
23_54	0.00544964	3.01705	1.43947	0.155226	0.925888	-6.56417
23_55	0.00110086	3.01776	0.232767	0.816736	0.985146	-7.56963
23_56	0.00442214	3.02017	1.06471	0.291281	0.964897	-7.02763
23_57	0.00650754	3.02294	1.23487	0.221702	0.943825	-6.83352
23_58	-0.0163013	3.02455	-3.20374	0.00217486	0.714547	-2.79412
23_59	-0.00138105	3.02273	-0.263734	0.79289	0.98357	-7.56184
23_60	-0.00961876	3.02021	-1.81745	0.0741526	0.864844	-5.96677
23_61	0.000676755	3.01622	0.172302	0.863781	0.98549	-7.58204
23_62	-0.00572604	3.01978	-1.22062	0.227014	0.943825	-6.85083
23_63	0.00686126	3.02449	1.41239	0.163011	0.925888	-6.60204
23_64	0.00382915	3.01894	0.788303	0.433629	0.964897	-7.2836
23_65	0.00412137	3.01736	0.951659	0.345095	0.964897	-7.14128
23_66	-0.00199735	3.01927	-0.459652	0.64743	0.96935	-7.49014
23_67	-0.00982097	3.01993	-1.75874	0.0837296	0.864844	-6.06782
23_68	-0.00345676	3.02145	-0.680209	0.498993	0.964897	-7.36337
23_69	-0.00890259	3.02266	-1.83247	0.0718548	0.864844	-5.94044
23_70	0.000492677	3.02677	0.0781945	0.937934	0.989408	-7.59399
23_71	-0.00122329	3.02269	-0.267958	0.789652	0.98357	-7.5607
23_72	-0.000167113	3.01983	-0.0377164	0.970039	0.992695	-7.59637
23_73	0.00358731	3.02065	0.782703	0.436886	0.964897	-7.28801
23_74	-0.00260703	3.01977	-0.595638	0.553662	0.964897	-7.41771
23_75	1.01132e-06	3.02118	0.000195232	0.999845	0.999845	-7.59709
23_76	0.0068653	3.01836	1.42512	0.159313	0.925888	-6.58432
23_77	0.00359308	3.01624	0.832459	0.408457	0.964897	-7.2477
23_78	-0.00587571	3.01746	-1.44572	0.15347	0.925888	-6.55533
23_79	0.00118784	3.02104	0.219319	0.827148	0.985146	-7.57271
23_80	0.00594153	3.01875	1.18271	0.2416	0.96214	-6.89595
23_81	0.00184362	3.01989	0.407447	0.685133	0.976497	-7.51302
23_82	0.00275032	3.01774	0.672789	0.50367	0.964897	-7.36842
23_83	-0.0120321	3.02242	-2.47461	0.0161881	0.739048	-4.64089
23_84	-0.00551111	3.02268	-1.07421	0.287038	0.964897	-7.01752
23_85	-0.00206832	3.02467	-0.462814	0.645175	0.96935	-7.48867
23_86	0.00368271	3.02167	0.74252	0.460675	0.964897	-7.31879
23_87	-0.0077277	3.02405	-1.82357	0.0732087	0.864844	-5.95606
23_88	-0.00114819	3.02018	-0.23924	0.811736	0.984267	-7.56808
23_89	0.00305787	3.02147	0.668447	0.506417	0.964897	-7.37135
23_90	-0.00144056	3.01705	-0.299702	0.765442	0.982308	-7.55158
24_25	0.0109919	3.02334	2.29063	0.0255209	0.76277	-5.04682
24_26	0.00294145	3.02314	0.591476	0.556428	0.964897	-7.4202
24_27	0.00192635	3.02392	0.394074	0.694926	0.979279	-7.51844
24_28	0.00199472	3.02128	0.380108	0.70521	0.980102	-7.52391
24_29	-0.000348547	3.02333	-0.0714685	0.943263	0.989457	-7.5945
24_30	-0.00218877	3.02346	-0.391979	0.696465	0.979279	-7.51928
24_31	0.00388063	3.02346	0.766602	0.44633	0.964897	-7.30054
24_32	0.000206118	3.02414	0.0406672	0.967696	0.992695	-7.59625
24_33	0.00851081	3.01963	1.60966	0.112731	0.9121	-6.3109
24_34	-0.00132385	3.02232	-0.228058	0.820378	0.985146	-7.57073
24_35	-0.00275079	3.02067	-0.590116	0.557333	0.964897	-7.42101
24_36	-0.00130585	3.02527	-0.254682	0.799842	0.98357	-7.56422
24_37	0.00302706	3.02361	0.580813	0.563546	0.964897	-7.4265
24_38	-0.00313986	3.02265	-0.659297	0.512233	0.964897	-7.37747
24_39	0.00705485	3.02344	1.27836	0.206056	0.940712	-6.77953
24_40	-0.00239363	3.02487	-0.502278	0.617314	0.96935	-7.46943
24_41	0.00959326	3.01817	2.33977	0.0226474	0.743464	-4.94093
24_42	0.000239179	3.02249	0.053689	0.957362	0.99015	-7.59563
24_43	-0.00201619	3.0204	-0.462223	0.645597	0.96935	-7.48894
24_44	-0.00715202	3.01876	-1.67598	0.0989556	0.89833	-6.20518
24_45	-0.0055597	3.01635	-1.35291	0.181169	0.931387	-6.68285
24_46	-0.00215189	3.01759	-0.48959	0.626212	0.96935	-7.47578
24_47	0.0068606	3.02092	1.3438	0.184082	0.933872	-6.69494
24_48	-0.00543162	3.01935	-1.15862	0.251212	0.964897	-6.9239
24_49	-0.00437754	3.01504	-1.18251	0.241676	0.96214	-6.89617
24_50	0.002731	3.01854	0.635665	0.527416	0.964897	-7.39288
24_51	0.0049753	3.01723	1.08222	0.283495	0.964897	-7.00893
24_52	-0.000987412	3.0158	-0.238594	0.812235	0.984267	-7.56824
24_53	-0.0015435	3.01986	-0.319598	0.750385	0.982308	-7.54534
24_54	0.00627953	3.01348	1.77905	0.0803071	0.864844	-6.03321
24_55	0.0104487	3.02308	2.24899	0.0282036	0.790869	-5.13506
24_56	0.0091334	3.01885	1.91583	0.0601641	0.864844	-5.79079
24_57	-0.0059957	3.02165	-1.26508	0.210744	0.94305	-6.79621
24_58	-0.0103507	3.02966	-1.90675	0.0613538	0.864844	-5.80738
24_59	0.00477784	3.02178	0.931446	0.355363	0.964897	-7.1603
24_60	-0.0034059	3.02006	-0.755523	0.452897	0.964897	-7.30901
24_61	-0.00275469	3.01673	-0.622428	0.536023	0.964897	-7.40127
24_62	0.00237613	3.0243	0.441042	0.660771	0.972969	-7.49861
24_63	0.00476062	3.02197	1.09162	0.279374	0.964897	-6.99877
24_64	0.000520977	3.01873	0.10571	0.916166	0.988936	-7.59142
24_65	-0.00400596	3.01732	-0.983628	0.329256	0.964897	-7.11039
24_66	-0.00257261	3.0212	-0.630221	0.530948	0.964897	-7.39635
24_67	-0.00311552	3.02068	-0.630507	0.530761	0.964897	-7.39617
24_68	0.00290807	3.02061	0.614833	0.540994	0.964897	-7.406
24_69	0.000570571	3.02044	0.108401	0.91404	0.988936	-7.59113
24_70	0.00136521	3.02693	0.23426	0.815582	0.985146	-7.56927
24_71	0.00523259	3.02355	1.10848	0.272088	0.964897	-6.98033
24_72	0.00486295	3.02031	1.00095	0.320879	0.964897	-7.09325
24_73	0.00586415	3.02133	1.35279	0.181208	0.931387	-6.68302
24_74	0.00499693	3.02076	1.02429	0.309816	0.964897	-7.06967
24_75	0.00115436	3.0192	0.225083	0.822681	0.985146	-7.57141
24_76	0.00273239	3.02007	0.516787	0.607208	0.96935	-7.46196
24_77	0.00226562	3.01931	0.534797	0.59477	0.964957	-7.4524
24_78	0.00220601	3.01992	0.464447	0.644012	0.96935	-7.4879
24_79	0.00724431	3.01806	1.58595	0.118018	0.925573	-6.34776
24_80	0.00296915	3.02262	0.594679	0.554299	0.964897	-7.41829
24_81	-7.81824e-05	3.02161	-0.0161053	0.987204	0.997977	-7.59696
24_82	-0.00294473	3.02005	-0.652911	0.516313	0.964897	-7.38169
24_83	-0.0061539	3.02388	-1.33076	0.188311	0.936878	-6.71211
24_84	0.00475827	3.02789	0.783373	0.436496	0.964897	-7.28749
24_85	-0.00308856	3.02268	-0.67553	0.501939	0.964897	-7.36656
24_86	-0.000961863	3.02506	-0.164484	0.869904	0.98549	-7.58337
24_87	-0.00169578	3.02265	-0.370724	0.712151	0.981505	-7.52748
24_88	-0.00291708	3.02406	-0.536291	0.593744	0.964957	-7.45159
24_89	-0.00180712	3.02334	-0.350339	0.727314	0.981505	-7.53491
24_90	0.00263042	3.02161	0.512425	0.610238	0.96935	-7.46423
25_26	-0.000269571	3.02592	-0.0545478	0.95668	0.99015	-7.59558
25_27	0.0035202	3.02922	0.623012	0.535642	0.964897	-7.4009
25_28	0.00829257	3.02839	1.35302	0.181137	0.931387	-6.68272
25_29	-0.0103548	3.02573	-1.70487	0.0934023	0.897647	-6.15792
25_30	-0.00309486	3.01907	-0.675535	0.501936	0.964897	-7.36656
25_31	-0.00485561	3.03	-0.733352	0.466205	0.964897	-7.32559
25_32	0.00366073	3.02587	0.654194	0.515492	0.964897	-7.38084
25_33	-0.00390754	3.02241	-0.836997	0.405922	0.964897	-7.2439
25_34	-0.00910111	3.02365	-2.07578	0.0422166	0.859904	-5.48731
25_35	-0.000503937	3.02143	-0.116197	0.907886	0.988936	-7.59024
25_36	-0.00692309	3.0208	-1.39212	0.169034	0.925888	-6.62995
25_37	-0.0011812	3.01796	-0.27503	0.78424	0.98357	-7.55876
25_38	-0.00230499	3.02301	-0.492574	0.624115	0.96935	-7.4743
25_39	0.00173063	3.01829	0.403314	0.688154	0.977271	-7.51472
25_40	0.00767285	3.02428	1.40195	0.166094	0.925888	-6.61647
25_41	-0.00261366	3.01964	-0.499495	0.619261	0.96935	-7.47083
25_42	-0.00623159	3.02289	-1.34055	0.185131	0.934966	-6.69925
25_43	0.00652982	3.01779	1.55115	0.126134	0.925573	-6.40092
25_44	0.00122535	3.01857	0.288061	0.774294	0.983218	-7.55504
25_45	0.00653895	3.01759	1.35019	0.182035	0.931387	-6.68647
25_46	0.00916044	3.01895	2.06169	0.0435857	0.859904	-5.51489
25_47	0.00717769	3.01603	1.56269	0.123396	0.925573	-6.38341
25_48	0.00189033	3.01559	0.513688	0.60936	0.96935	-7.46357
25_49	0.00279124	3.01688	0.615326	0.540671	0.964897	-7.4057
25_50	0.006043	3.01898	1.37312	0.174835	0.929791	-6.65576
25_51	0.00340881	3.02102	0.732973	0.466434	0.964897	-7.32587
25_52	0.00179393	3.0169	0.439042	0.662211	0.973046	-7.4995
25_53	-0.00548242	3.01795	-1.11799	0.268035	0.964897	-6.96981
25_54	0.00227224	3.01943	0.473818	0.637352	0.96935	-7.48346
25_55	-0.00147629	3.02184	-0.307919	0.759212	0.982308	-7.54905
25_56	0.00842503	3.02219	1.64157	0.105922	0.900103	-6.26053
25_57	-0.00277148	3.01968	-0.589518	0.557731	0.964897	-7.42137
25_58	-0.0104657	3.0226	-1.83538	0.0714159	0.864844	-5.9353
25_59	0.00258123	3.02005	0.555038	0.580936	0.964897	-7.44127
25_60	-0.0042782	3.01815	-0.980752	0.330661	0.964897	-7.11321
25_61	-1.42447e-05	3.01897	-0.00351321	0.997209	0.999277	-7.59708
25_62	0.00140885	3.01768	0.305596	0.760972	0.982308	-7.54977
25_63	0.000699645	3.01881	0.156629	0.876064	0.98549	-7.58465
25_64	0.00211005	3.01805	0.486882	0.628119	0.96935	-7.47712
25_65	0.000220304	3.0172	0.052602	0.958224	0.990603	-7.59569
25_66	0.00293204	3.01885	0.616323	0.540017	0.964897	-7.40508
25_67	-0.00143186	3.02013	-0.291236	0.771877	0.982308	-7.55411
25_68	-0.00780511	3.01856	-1.65784	0.10258	0.89833	-6.23449
25_69	-0.0111037	3.02065	-2.50264	0.0150745	0.739048	-4.57678
25_70	-0.00300291	3.0241	-0.567181	0.572711	0.964897	-7.4344
25_71	0.00227011	3.02091	0.482853	0.63096	0.96935	-7.47909
25_72	-0.00124719	3.02043	-0.279025	0.781187	0.98357	-7.55763
25_73	0.00456088	3.02177	1.0533	0.296436	0.964897	-7.03966
25_74	-0.00332268	3.02149	-0.709753	0.480612	0.964897	-7.34271
25_75	-0.00435632	3.0228	-0.862773	0.391704	0.964897	-7.22195
25_76	-0.00548528	3.0234	-1.02176	0.311006	0.964897	-7.07226
25_77	2.55045e-06	3.02101	0.000556089	0.999558	0.999845	-7.59709
25_78	-0.00611053	3.01715	-1.33517	0.186875	0.935317	-6.70633
25_79	0.00307065	3.02347	0.527777	0.599604	0.969094	-7.45617
25_80	0.00136065	3.02047	0.307092	0.759839	0.982308	-7.5493
25_81	-0.00240141	3.02238	-0.490228	0.625764	0.96935	-7.47547
25_82	-0.00139806	3.02038	-0.287732	0.774545	0.983218	-7.55514
25_83	-0.00572202	3.02425	-1.0418	0.301693	0.964897	-7.05166
25_84	-0.00311202	3.02124	-0.647425	0.519831	0.964897	-7.38528
25_85	-0.0100304	3.0264	-1.68274	0.0976336	0.89833	-6.1942
25_86	-0.00276596	3.01714	-0.639474	0.524953	0.964897	-7.39043
25_87	-0.00905836	3.02586	-1.5785	0.119719	0.925573	-6.35922
25_88	-0.00575115	3.01951	-1.21344	0.229727	0.943825	-6.85948
25_89	-0.00209295	3.01837	-0.454136	0.651373	0.969831	-7.49269
25_90	0.000201837	3.0185	0.0471128	0.96258	0.992255	-7.59596
26_27	-0.00244442	3.02791	-0.382576	0.703389	0.980064	-7.52296
26_28	-0.00121983	3.0276	-0.208913	0.835225	0.98549	-7.57496
26_29	-0.00707289	3.02317	-1.38447	0.171352	0.928951	-6.64038
26_30	0.000276705	3.01916	0.0554332	0.955978	0.990129	-7.59553
26_31	-0.00252331	3.02872	-0.409026	0.68398	0.975548	-7.51237
26_32	-0.00461473	3.02843	-0.800187	0.426766	0.964897	-7.27412
26_33	-0.00186861	3.02249	-0.356168	0.722966	0.981505	-7.53283
26_34	0.00191007	3.02453	0.354071	0.724529	0.981505	-7.53358
26_35	0.00608789	3.01887	1.37346	0.174731	0.929791	-6.65531
26_36	-0.0010346	3.02013	-0.224282	0.823301	0.985146	-7.57159
26_37	0.00301642	3.02192	0.620134	0.537522	0.964897	-7.4027
26_38	0.00628071	3.02406	1.10927	0.271747	0.964897	-6.97946
26_39	0.000191254	3.02673	0.0373078	0.970364	0.992695	-7.59638
26_40	0.00410561	3.02751	0.693951	0.490396	0.964897	-7.35387
26_41	-0.00562086	3.02282	-1.14841	0.255368	0.964897	-6.93559
26_42	-0.00280978	3.02455	-0.577731	0.565611	0.964897	-7.42831
26_43	0.00786071	3.0176	1.66971	0.100197	0.89833	-6.21535
26_44	0.00342504	3.0164	0.837227	0.405794	0.964897	-7.24371
26_45	0.00382714	3.01446	0.866285	0.389791	0.964897	-7.21891
26_46	0.00519771	3.01632	1.29824	0.199181	0.940712	-6.75425
26_47	0.00645101	3.01438	1.37632	0.173848	0.929791	-6.65144
26_48	0.00314649	3.01865	0.824076	0.413166	0.964897	-7.25466
26_49	0.00120764	3.01462	0.270957	0.787356	0.98357	-7.55988
26_50	0.00433007	3.01577	0.963108	0.339366	0.964897	-7.13033
26_51	0.00264241	3.01874	0.615076	0.540835	0.964897	-7.40585
26_52	0.00172514	3.01567	0.399997	0.690582	0.977999	-7.51606
26_53	-0.00569109	3.01632	-1.17517	0.244579	0.962441	-6.90475
26_54	0.00518695	3.01971	1.21766	0.228128	0.943825	-6.8544
26_55	0.00375981	3.02351	0.759693	0.450418	0.964897	-7.30583
26_56	0.00544442	3.02481	0.961238	0.340298	0.964897	-7.13213
26_57	-0.00479707	3.01782	-0.9994	0.321622	0.964897	-7.09479
26_58	-0.00369451	3.02587	-0.705757	0.483076	0.964897	-7.34556
26_59	0.00166005	3.01535	0.358127	0.721507	0.981505	-7.53212
26_60	-0.00031794	3.01823	-0.0718638	0.94295	0.989457	-7.59447
26_61	-0.000178276	3.02021	-0.0389319	0.969074	0.992695	-7.59632
26_62	0.00395846	3.01699	0.999132	0.321751	0.964897	-7.09506
26_63	0.000136424	3.0229	0.0257412	0.979549	0.994953	-7.59675
26_64	-0.000753061	3.01925	-0.170579	0.86513	0.98549	-7.58234
26_65	-0.000391154	3.01502	-0.0933332	0.92595	0.988936	-7.59267
26_66	0.000538079	3.01935	0.11359	0.909943	0.988936	-7.59055
26_67	-0.00185589	3.0171	-0.427922	0.670243	0.974449	-7.50437
26_68	-0.00358619	3.01752	-0.837232	0.405791	0.964897	-7.24371
26_69	-0.0026383	3.01846	-0.568305	0.571953	0.964897	-7.43375
26_70	-6.41685e-05	3.02173	-0.0116833	0.990717	0.999232	-7.59702
26_71	-0.00757987	3.02037	-1.51472	0.135104	0.925888	-6.45541
26_72	0.00127355	3.02024	0.292196	0.771146	0.982308	-7.55382
26_73	0.00475065	3.0219	1.02299	0.310429	0.964897	-7.07101
26_74	0.00248969	3.01929	0.587172	0.559296	0.964897	-7.42276
26_75	-0.00104125	3.02253	-0.213889	0.83136	0.985146	-7.5739
26_76	0.00275965	3.02325	0.511986	0.610544	0.96935	-7.46445
26_77	-0.000781938	3.02015	-0.165175	0.869363	0.98549	-7.58326
26_78	0.00211983	3.01886	0.499646	0.619155	0.96935	-7.47076
26_79	0.00540703	3.02684	0.940565	0.350706	0.964897	-7.15177
26_80	-0.00166836	3.02279	-0.344459	0.731708	0.981505	-7.53698
26_81	0.00111337	3.02242	0.248872	0.804311	0.98357	-7.5657
26_82	-0.00312974	3.02268	-0.606518	0.546463	0.964897	-7.41112
26_83	-0.00501456	3.02164	-0.979758	0.331147	0.964897	-7.11419
26_84	-0.00812512	3.02189	-1.59019	0.117058	0.925573	-6.3412
26_85	-0.0085078	3.02321	-1.62904	0.108553	0.900103	-6.28041
26_86	-0.00210863	3.01868	-0.480302	0.632763	0.96935	-7.48033
26_87	-0.00952437	3.02114	-1.75186	0.0849175	0.864844	-6.07947
26_88	-0.0072782	3.02065	-1.49799	0.139389	0.925888	-6.48004
26_89	-0.00153797	3.01794	-0.332159	0.740929	0.981505	-7.54119
26_90	0.000805459	3.01677	0.169657	0.865852	0.98549	-7.5825
27_28	-0.0036862	3.02885	-0.644164	0.521929	0.964897	-7.3874
27_29	-0.0140159	3.02757	-2.51191	0.0147215	0.739048	-4.55544
27_30	-0.00160455	3.01875	-0.381657	0.704066	0.980102	-7.52331
27_31	-0.00915136	3.02734	-1.61699	0.111135	0.907526	-6.2994
27_32	-0.00549674	3.02739	-0.975699	0.333139	0.964897	-7.11815
27_33	-0.00703509	3.02539	-1.43162	0.157451	0.925888	-6.57521
27_34	-0.00629134	3.02908	-1.12936	0.263251	0.964897	-6.95713
27_35	-0.00466807	3.01941	-1.02183	0.310973	0.964897	-7.07219
27_36	-0.0067497	3.02479	-1.32895	0.188906	0.938673	-6.71449
27_37	-0.00487931	3.02447	-0.904113	0.369558	0.964897	-7.18539
27_38	-0.00370654	3.02125	-0.715805	0.476894	0.964897	-7.33837
27_39	0.000734869	3.02301	0.163186	0.870922	0.98549	-7.58359
27_40	0.00565699	3.02612	0.828405	0.410731	0.964897	-7.25108
27_41	-0.00628051	3.0274	-1.04147	0.301845	0.964897	-7.052
27_42	-0.00533436	3.02576	-0.955239	0.343297	0.964897	-7.13787
27_43	0.000149532	3.01998	0.0279129	0.977824	0.994953	-7.59669
27_44	-0.00492043	3.01907	-1.05378	0.296217	0.964897	-7.03915
27_45	-0.00805073	3.01778	-1.9066	0.0613735	0.864844	-5.80765
27_46	0.00341168	3.01647	0.804166	0.424482	0.964897	-7.27092
27_47	-0.00549468	3.01969	-0.987748	0.32725	0.964897	-7.10634
27_48	-0.0106628	3.01919	-2.36822	0.0211192	0.739048	-4.87878
27_49	-0.00456059	3.01919	-0.979749	0.331152	0.964897	-7.11419
27_50	-0.000843795	3.01868	-0.17132	0.86455	0.98549	-7.58221
27_51	-0.00125451	3.02491	-0.244159	0.807942	0.98357	-7.56687
27_52	0.00385479	3.01797	0.864	0.391035	0.964897	-7.22089
27_53	-0.0120852	3.02342	-2.35706	0.0217077	0.739048	-4.90325
27_54	0.000694799	3.0239	0.135689	0.892523	0.987173	-7.58775
27_55	-0.0104263	3.02531	-2.01164	0.0487646	0.864844	-5.61157
27_56	0.0139391	3.02311	2.22595	0.0297926	0.790869	-5.18329
27_57	-0.00161982	3.02103	-0.320439	0.749751	0.982308	-7.54506
27_58	-0.0128541	3.02321	-2.3289	0.0232569	0.746702	-4.96451
27_59	0.0028331	3.0193	0.661402	0.510891	0.964897	-7.37607
27_60	-0.00245285	3.01666	-0.57245	0.56916	0.964897	-7.43137
27_61	0.00415618	3.02345	0.872293	0.386532	0.964897	-7.21368
27_62	-0.00113428	3.01931	-0.222021	0.825053	0.985146	-7.5721
27_63	0.00247891	3.02512	0.445853	0.657311	0.969991	-7.49645
27_64	-0.00240719	3.02056	-0.491913	0.624579	0.96935	-7.47463
27_65	-0.000909494	3.0202	-0.212396	0.832519	0.985146	-7.57422
27_66	-0.00277108	3.02111	-0.594184	0.554627	0.964897	-7.41858
27_67	-0.0040191	3.01984	-0.755251	0.453059	0.964897	-7.30921
27_68	-0.00839716	3.02024	-1.92601	0.0588545	0.864844	-5.77212
27_69	-0.0079952	3.02158	-1.48983	0.141517	0.925888	-6.49195
27_70	0.00425864	3.02537	0.837254	0.405779	0.964897	-7.24369
27_71	-0.00224911	3.02502	-0.43549	0.664773	0.9737	-7.50107
27_72	-0.00787461	3.01939	-1.79308	0.0780108	0.864844	-6.00908
27_73	0.000767218	3.02403	0.146525	0.883999	0.98573	-7.5862
27_74	-0.00429294	3.02015	-0.857699	0.394478	0.964897	-7.22632
27_75	-0.0063595	3.03327	-1.05567	0.295362	0.964897	-7.03717
27_76	-0.00563862	3.0232	-0.975918	0.333031	0.964897	-7.11793
27_77	-0.00105682	3.02684	-0.17962	0.858057	0.98549	-7.58073
27_78	0.000129581	3.02057	0.0261515	0.979223	0.994953	-7.59674
27_79	-0.00790136	3.03033	-1.16272	0.249557	0.964897	-6.91919
27_80	-0.000829133	3.02679	-0.155681	0.876808	0.98549	-7.5848
27_81	-0.0163481	3.02703	-2.97832	0.00418003	0.739048	-3.40321
27_82	0.000813193	3.02021	0.163048	0.871029	0.98549	-7.58361
27_83	-0.00367991	3.02435	-0.668306	0.506506	0.964897	-7.37145
27_84	-0.00362867	3.02346	-0.702001	0.485398	0.964897	-7.34822
27_85	-0.00926721	3.02943	-1.53505	0.130038	0.925888	-6.42515
27_86	-0.00244024	3.02051	-0.458076	0.648556	0.96935	-7.49087
27_87	-0.00748308	3.02765	-1.06986	0.288973	0.964897	-7.02215
27_88	-0.00573936	3.02336	-1.01302	0.315128	0.964897	-7.08113
27_89	0.00616764	3.02304	1.14101	0.25841	0.964897	-6.944
27_90	-0.00470219	3.02111	-1.07551	0.28646	0.964897	-7.01613
28_29	-0.00927026	3.02398	-1.69008	0.0962118	0.89833	-6.1822
28_30	0.005042	3.01427	1.2398	0.219884	0.943825	-6.82749
28_31	-0.00266802	3.0286	-0.368384	0.713886	0.981505	-7.52835
28_32	-0.00825272	3.02542	-1.43586	0.156245	0.925888	-6.56925
28_33	-0.00711672	3.0226	-1.30925	0.19545	0.940712	-6.74009
28_34	-0.00398045	3.02833	-0.632454	0.529498	0.964897	-7.39493
28_35	0.00381866	3.02209	0.716188	0.476659	0.964897	-7.3381
28_36	-0.0054886	3.02646	-0.936306	0.352876	0.964897	-7.15577
28_37	-0.000912377	3.02534	-0.172708	0.863463	0.98549	-7.58197
28_38	0.00165731	3.02278	0.294112	0.769689	0.982308	-7.55326
28_39	0.000513742	3.02757	0.0814645	0.935344	0.989188	-7.59372
28_40	0.00175079	3.02753	0.284761	0.77681	0.98357	-7.556
28_41	-0.000491004	3.02636	-0.0843685	0.933045	0.988957	-7.59348
28_42	-0.00189802	3.02644	-0.337193	0.73715	0.981505	-7.53949
28_43	-0.000267178	3.01977	-0.047235	0.962483	0.992255	-7.59596
28_44	0.00184476	3.02178	0.388373	0.699118	0.979279	-7.5207
28_45	-0.00112709	3.01781	-0.215725	0.829935	0.985146	-7.5735
28_46	0.00473236	3.01611	1.14065	0.258558	0.964897	-6.9444
28_47	-0.00757434	3.01627	-1.80116	0.0767127	0.864844	-5.9951
28_48	-0.00352491	3.02243	-0.672926	0.503583	0.964897	-7.36833
28_49	0.00126838	3.01632	0.257334	0.797803	0.98357	-7.56353
28_50	-0.00170255	3.01923	-0.318412	0.75128	0.982308	-7.54572
28_51	0.00450813	3.02358	0.834522	0.407304	0.964897	-7.24598
28_52	0.00896391	3.01708	2.04618	0.0451368	0.863002	-5.54507
28_53	-0.00775765	3.01991	-1.81339	0.0747831	0.864844	-5.97385
28_54	0.00558526	3.024	1.13834	0.259513	0.964897	-6.94701
28_55	0.00430967	3.02568	0.771233	0.443601	0.964897	-7.29696
28_56	0.00655172	3.02506	1.07809	0.285317	0.964897	-7.01336
28_57	-0.00508043	3.01919	-1.18597	0.240318	0.961511	-6.89211
28_58	-0.00797312	3.02744	-1.36605	0.17703	0.930806	-6.66528
28_59	0.00300709	3.01759	0.669961	0.505458	0.964897	-7.37033
28_60	-0.00590781	3.0216	-1.20649	0.232374	0.948891	-6.86781
28_61	0.000664198	3.0209	0.139572	0.889466	0.98573	-7.58721
28_62	0.000489496	3.02164	0.0967972	0.923211	0.988936	-7.59234
28_63	0.000494295	3.02457	0.0915274	0.927379	0.988936	-7.59284
28_64	2.41942e-06	3.02143	0.000466333	0.999629	0.999845	-7.59709
28_65	0.00295358	3.01293	0.754042	0.453779	0.964897	-7.31013
28_66	-0.00501158	3.02441	-0.87338	0.385945	0.964897	-7.21273
28_67	-0.00157531	3.02063	-0.320527	0.749685	0.982308	-7.54504
28_68	-0.00128782	3.02189	-0.279179	0.781069	0.98357	-7.55759
28_69	-0.000121099	3.0179	-0.0254335	0.979794	0.994953	-7.59676
28_70	0.00279794	3.02413	0.506571	0.614316	0.96935	-7.46724
28_71	-0.0110581	3.02641	-2.30242	0.0248034	0.752557	-5.02158
28_72	-0.00364154	3.02171	-0.768591	0.445157	0.964897	-7.299
28_73	0.00103971	3.02416	0.222352	0.824797	0.985146	-7.57203
28_74	-0.00443068	3.02175	-0.887521	0.378349	0.964897	-7.20026
28_75	0.0108974	3.02733	2.08466	0.041373	0.859904	-5.46984
28_76	-0.0029142	3.0237	-0.566459	0.573199	0.964897	-7.43481
28_77	-0.000194803	3.02349	-0.036045	0.971366	0.992695	-7.59643
28_78	0.00253937	3.02104	0.524386	0.601946	0.96935	-7.45797
28_79	0.00200742	3.02939	0.363046	0.717849	0.981505	-7.53033
28_80	-0.00055066	3.02801	-0.102028	0.919075	0.988936	-7.59181
28_81	-0.00282446	3.02635	-0.597792	0.552232	0.964897	-7.41642
28_82	-0.00489636	3.02207	-0.885453	0.379454	0.964897	-7.2021
28_83	0.00130544	3.02174	0.26227	0.794013	0.98357	-7.56223
28_84	-0.0080199	3.02423	-1.63484	0.107328	0.900103	-6.27122
28_85	-0.00467595	3.02619	-0.86425	0.390899	0.964897	-7.22067
28_86	0.00144731	3.0191	0.321011	0.749319	0.982308	-7.54488
28_87	-0.00406502	3.02668	-0.734708	0.465385	0.964897	-7.32459
28_88	-0.00463532	3.02276	-0.979108	0.331465	0.964897	-7.11482
28_89	0.00385251	3.02113	0.792257	0.431338	0.964897	-7.28046
28_90	-0.000826457	3.01728	-0.198025	0.843696	0.98549	-7.57721
29_30	-0.00529378	3.02055	-1.10496	0.273596	0.964897	-6.9842
29_31	-0.00288119	3.02331	-0.596447	0.553125	0.964897	-7.41723
29_32	0.00504429	3.02558	0.889925	0.377067	0.964897	-7.19813
29_33	0.0111043	3.02443	1.92241	0.0593152	0.864844	-5.77874
29_34	-0.00318574	3.02049	-0.611617	0.543106	0.964897	-7.40799
29_35	0.00347184	3.02015	0.715466	0.477102	0.964897	-7.33862
29_36	-0.00487467	3.02154	-0.967858	0.337008	0.964897	-7.12575
29_37	-0.00896916	3.02683	-1.79205	0.0781775	0.864844	-6.01086
29_38	0.00259545	3.0215	0.552311	0.582791	0.964897	-7.44279
29_39	0.00296969	3.0274	0.488511	0.626972	0.96935	-7.47632
29_40	-0.00455565	3.02169	-0.982645	0.329736	0.964897	-7.11136
29_41	0.00212665	3.02804	0.376518	0.707863	0.980102	-7.52529
29_42	-0.00357952	3.02013	-0.890859	0.37657	0.964897	-7.19729
29_43	-0.0034978	3.01987	-0.764874	0.44735	0.964897	-7.30187
29_44	-0.0078303	3.02238	-1.74593	0.0859512	0.864844	-6.08947
29_45	-0.00641917	3.02167	-1.40335	0.165675	0.925888	-6.61453
29_46	-0.00476253	3.02172	-1.02255	0.310634	0.964897	-7.07145
29_47	-0.00234731	3.02431	-0.452849	0.652294	0.969831	-7.49328
29_48	-0.00367627	3.02022	-0.818072	0.416559	0.964897	-7.25961
29_49	-0.0036919	3.01839	-0.761836	0.449148	0.964897	-7.3042
29_50	-0.00253607	3.01948	-0.572862	0.568883	0.964897	-7.43113
29_51	0.00398132	3.0188	0.884518	0.379954	0.964897	-7.20293
29_52	-0.00332509	3.01649	-0.86802	0.388849	0.964897	-7.2174
29_53	0.003263	3.02398	0.578933	0.564806	0.964897	-7.4276
29_54	-0.00779916	3.01891	-1.66568	0.101001	0.89833	-6.22186
29_55	-0.00697518	3.02412	-1.20635	0.232425	0.948891	-6.86796
29_56	0.00323145	3.01906	0.682864	0.497326	0.964897	-7.36155
29_57	0.0143169	3.02747	2.44699	0.017357	0.739048	-4.70346
29_58	-0.00552568	3.0182	-1.24668	0.217369	0.943825	-6.81904
29_59	-0.000744971	3.01855	-0.162011	0.871843	0.98549	-7.58378
29_60	0.000929262	3.01827	0.211092	0.833532	0.985146	-7.5745
29_61	0.00165592	3.0251	0.300837	0.764581	0.982308	-7.55123
29_62	0.0102591	3.02037	2.31412	0.0241094	0.747971	-4.99644
29_63	0.014146	3.02519	2.66323	0.00992655	0.739048	-4.1984
29_64	0.00867284	3.02163	2.08267	0.0415601	0.859904	-5.47375
29_65	5.3505e-06	3.02571	0.00108511	0.999138	0.999845	-7.59709
29_66	-0.0032394	3.01776	-0.767076	0.44605	0.964897	-7.30017
29_67	-0.00162607	3.01888	-0.341824	0.73368	0.981505	-7.5379
29_68	0.00525876	3.01763	1.10415	0.273947	0.964897	-6.98509
29_69	0.00080224	3.02278	0.160631	0.872925	0.98549	-7.58401
29_70	0.00584634	3.01804	1.15296	0.253509	0.964897	-6.93039
29_71	0.0128389	3.02881	2.09524	0.0403868	0.859904	-5.44894
29_72	0.00354999	3.01937	0.774592	0.441628	0.964897	-7.29435
29_73	0.00467016	3.02744	0.772654	0.442766	0.964897	-7.29586
29_74	0.000560452	3.01901	0.133525	0.894226	0.988238	-7.58805
29_75	0.00938857	3.0296	1.48943	0.141623	0.925888	-6.49254
29_76	-0.00651084	3.01897	-1.47328	0.145912	0.925888	-6.51593
29_77	-0.00063208	3.02343	-0.113625	0.909915	0.988936	-7.59054
29_78	-0.00474262	3.0165	-1.17767	0.243587	0.96214	-6.90184
29_79	0.000417995	3.02978	0.0701979	0.94427	0.989457	-7.59459
29_80	0.000416963	3.0188	0.106086	0.915869	0.988936	-7.59138
29_81	-0.00527456	3.02793	-1.00251	0.320132	0.964897	-7.09169
29_82	-0.000344883	3.01967	-0.0733376	0.941782	0.989457	-7.59436
29_83	-0.00239866	3.02287	-0.476573	0.635401	0.96935	-7.48213
29_84	0.00518483	3.02551	1.10084	0.275371	0.964897	-6.98872
29_85	0.00119946	3.02456	0.239986	0.811161	0.984267	-7.5679
29_86	-0.00221082	3.0224	-0.439123	0.662153	0.973046	-7.49946
29_87	0.00329593	3.0248	0.630237	0.530937	0.964897	-7.39634
29_88	-0.000142372	3.02159	-0.0285816	0.977293	0.994931	-7.59667
29_89	-0.00613486	3.02255	-1.22754	0.224423	0.943825	-6.84245
29_90	0.00249108	3.02191	0.521177	0.604166	0.96935	-7.45966
3_10	0.00721315	3.0217	1.4359	0.156235	0.925888	-6.5692
3_11	0.00474944	3.02652	0.88942	0.377337	0.964897	-7.19858
3_12	-0.00606317	3.01832	-1.38352	0.171641	0.928951	-6.64167
3_13	-0.00248168	3.02434	-0.474052	0.637187	0.96935	-7.48335
3_14	-0.00742888	3.02002	-1.78883	0.0786998	0.864844	-6.0164
3_15	-0.00444421	3.02086	-1.02303	0.310407	0.964897	-7.07096
3_16	0.00416936	3.01992	0.958314	0.341757	0.964897	-7.13493
3_17	0.0020635	3.02257	0.355726	0.723296	0.981505	-7.53299
3_18	-0.00350268	3.02177	-0.795737	0.429328	0.964897	-7.27769
3_19	0.00407535	3.02118	0.843821	0.402128	0.964897	-7.23816
3_20	0.00697719	3.02014	1.64941	0.104301	0.89833	-6.24801
3_21	0.00365365	3.02452	0.834722	0.407192	0.964897	-7.24581
3_22	0.00219854	3.02199	0.388945	0.698696	0.979279	-7.52047
3_23	0.00361903	3.01954	0.715775	0.476912	0.964897	-7.3384
3_24	4.15561e-05	3.01815	0.00858908	0.993176	0.999232	-7.59705
3_25	-0.00237804	3.02715	-0.352982	0.725342	0.981505	-7.53397
3_26	-0.00251096	3.0224	-0.430683	0.668245	0.97429	-7.50317
3_27	-0.00150132	3.02788	-0.225861	0.822079	0.985146	-7.57123
3_28	0.00154697	3.02417	0.257973	0.797313	0.98357	-7.56336
3_29	-0.00250126	3.02629	-0.466058	0.642865	0.96935	-7.48714
3_30	-0.00272536	3.01974	-0.592196	0.555949	0.964897	-7.41977
3_31	-0.00794452	3.02431	-1.43049	0.157774	0.925888	-6.5768
3_32	-0.0058833	3.01904	-1.23108	0.223106	0.943825	-6.83814
3_33	0.0028674	3.02262	0.517824	0.606489	0.96935	-7.46142
3_34	0.00269017	3.01908	0.579264	0.564584	0.964897	-7.42741
3_35	-0.00369207	3.02418	-0.75936	0.450616	0.964897	-7.30609
3_36	0.00550293	3.0246	0.937289	0.352375	0.964897	-7.15485
3_37	-0.00342248	3.01775	-0.806507	0.423142	0.964897	-7.26903
3_38	-0.00675411	3.02048	-1.47805	0.144636	0.925888	-6.50906
3_39	0.000568608	3.02086	0.12723	0.899185	0.988936	-7.58888
3_4	-0.00690267	3.02079	-1.37168	0.175279	0.929791	-6.6577
3_40	-0.0036186	3.02244	-0.724546	0.471552	0.964897	-7.33204
3_41	0.00308164	3.01977	0.677529	0.50068	0.964897	-7.3652
3_42	0.00290835	3.02018	0.705249	0.483389	0.964897	-7.34592
3_43	-0.000524712	3.01948	-0.111567	0.91154	0.988936	-7.59078
3_44	-0.000936305	3.01753	-0.231204	0.817944	0.985146	-7.56999
3_45	0.00626266	3.02062	1.42874	0.158275	0.925888	-6.57925
3_46	0.0012615	3.01423	0.35495	0.723874	0.981505	-7.53327
3_47	0.00275328	3.01986	0.612259	0.542684	0.964897	-7.40759
3_48	-0.00200467	3.01777	-0.473039	0.637905	0.96935	-7.48383
3_49	0.00928661	3.0193	2.01487	0.048414	0.864844	-5.60537
3_5	0.00598455	3.02387	0.941093	0.350438	0.964897	-7.15127
3_50	0.00222104	3.01618	0.461329	0.646234	0.96935	-7.48936
3_51	0.00438916	3.0166	1.00075	0.320973	0.964897	-7.09344
3_52	0.00254887	3.01411	0.621038	0.536931	0.964897	-7.40214
3_53	-0.000992142	3.01656	-0.216237	0.829538	0.985146	-7.57339
3_54	0.00409829	3.01553	1.08787	0.281011	0.964897	-7.00283
3_55	0.000340427	3.02089	0.0735283	0.941631	0.989457	-7.59435
3_56	0.000515564	3.01724	0.116522	0.907629	0.988936	-7.5902
3_57	0.000574134	3.02505	0.0950422	0.924599	0.988936	-7.59251
3_58	0.00325926	3.0221	0.62534	0.534124	0.964897	-7.39944
3_59	0.00908671	3.02589	1.45543	0.150773	0.925888	-6.54153
3_6	0.0030824	3.02259	0.586157	0.559973	0.964897	-7.42336
3_60	-0.00807697	3.02552	-1.40251	0.165926	0.925888	-6.61569
3_61	-0.000309079	3.02317	-0.0677918	0.946177	0.989851	-7.59476
3_62	-0.00149246	3.02096	-0.30876	0.758575	0.982308	-7.54878
3_63	0.0095674	3.02455	1.76454	0.0827412	0.864844	-6.05798
3_64	0.00311953	3.01572	0.705981	0.482937	0.964897	-7.3454
3_65	0.00399451	3.01998	0.713668	0.478205	0.964897	-7.33991
3_66	-0.00240876	3.01904	-0.483074	0.630805	0.96935	-7.47898
3_67	-0.00574591	3.02382	-1.09206	0.279183	0.964897	-6.99829
3_68	-0.00545153	3.02435	-0.980926	0.330575	0.964897	-7.11304
3_69	-0.00782237	3.02002	-1.55087	0.126203	0.925573	-6.40135
3_7	-0.00347459	3.0217	-0.721397	0.473473	0.964897	-7.33433
3_70	0.00935827	3.01954	1.97028	0.0534356	0.864844	-5.68988
3_71	0.00179253	3.02032	0.347879	0.729151	0.981505	-7.53578
3_72	-0.00370248	3.02114	-0.709233	0.480932	0.964897	-7.34308
3_73	0.00781025	3.02121	1.53607	0.129788	0.925888	-6.42362
3_74	-0.00325278	3.02111	-0.661158	0.511047	0.964897	-7.37623
3_75	0.00156925	3.02122	0.327331	0.744559	0.982308	-7.5428
3_76	0.00484866	3.01802	1.14907	0.255096	0.964897	-6.93483
3_77	0.0019006	3.01771	0.427928	0.670239	0.974449	-7.50437
3_78	0.000697553	3.01633	0.173728	0.862665	0.98549	-7.58179
3_79	0.0059017	3.01959	1.24436	0.218214	0.943825	-6.82189
3_8	0.00154603	3.016	0.343956	0.732084	0.981505	-7.53716
3_80	0.00379227	3.01739	0.846651	0.40056	0.964897	-7.23576
3_81	-0.00214609	3.01887	-0.473844	0.637334	0.96935	-7.48345
3_82	-0.00261121	3.01393	-0.678014	0.500375	0.964897	-7.36487
3_83	-0.00622994	3.01956	-1.33516	0.186879	0.935317	-6.70635
3_84	-0.0027103	3.01593	-0.586761	0.55957	0.964897	-7.423
3_85	-0.0022013	3.02095	-0.460314	0.646958	0.96935	-7.48983
3_86	-0.000655929	3.01796	-0.144355	0.885705	0.98573	-7.58652
3_87	-0.00330632	3.01838	-0.734558	0.465475	0.964897	-7.3247
3_88	-0.00198142	3.01771	-0.450433	0.654025	0.969831	-7.49438
3_89	-0.00472947	3.01657	-1.0345	0.305064	0.964897	-7.05921
3_9	0.00660977	3.01849	1.48066	0.14394	0.925888	-6.50528
3_90	-0.00181997	3.01982	-0.341869	0.733646	0.981505	-7.53788
30_31	-0.00744158	3.01951	-1.58645	0.117905	0.925573	-6.34698
30_32	-0.00696689	3.0202	-1.27938	0.205699	0.940712	-6.77824
30_33	-0.00188008	3.02076	-0.382754	0.703257	0.980064	-7.52289
30_34	-0.00973947	3.0293	-1.51109	0.136024	0.925888	-6.46077
30_35	0.0035294	3.02067	0.740397	0.461953	0.964897	-7.32037
30_36	-0.00160302	3.02513	-0.273965	0.785054	0.98357	-7.55905
30_37	-0.00397428	3.02518	-0.837253	0.405779	0.964897	-7.24369
30_38	-0.00963964	3.02645	-1.81607	0.0743666	0.864844	-5.96918
30_39	-0.00510028	3.02375	-1.06298	0.292058	0.964897	-7.02946
30_40	-0.00414872	3.02224	-0.932746	0.354696	0.964897	-7.15909
30_41	0.00252386	3.02094	0.542718	0.589338	0.964897	-7.4481
30_42	-0.00649602	3.02477	-1.25062	0.215937	0.943271	-6.81417
30_43	0.000318013	3.01899	0.0650413	0.948358	0.989881	-7.59494
30_44	-0.00999335	3.02126	-2.38541	0.0202411	0.739048	-4.84093
30_45	0.00234356	3.01942	0.500258	0.618727	0.96935	-7.47045
30_46	0.00529048	3.01792	1.14537	0.256614	0.964897	-6.93905
30_47	-0.00669903	3.0197	-1.51968	0.133854	0.925888	-6.44806
30_48	-0.0187041	3.023	-3.60073	0.000645385	0.516953	-1.64723
30_49	0.00280957	3.01646	0.606514	0.546466	0.964897	-7.41112
30_50	0.00747598	3.02506	1.31796	0.192537	0.940712	-6.72882
30_51	0.00530945	3.02029	1.08725	0.281283	0.964897	-7.0035
30_52	-0.00214965	3.01771	-0.433999	0.665849	0.9737	-7.50173
30_53	-0.00708835	3.01652	-1.81504	0.0745264	0.864844	-5.97098
30_54	-0.00500164	3.02387	-0.910126	0.366405	0.964897	-7.17993
30_55	-0.0123762	3.02425	-2.39725	0.0196555	0.739048	-4.81473
30_56	-0.00660088	3.02396	-1.26891	0.209384	0.940712	-6.79141
30_57	-0.000686271	3.0209	-0.141218	0.888172	0.98573	-7.58698
30_58	-0.0105404	3.03562	-1.41382	0.162593	0.925888	-6.60006
30_59	0.000306648	3.02084	0.0686695	0.945482	0.989457	-7.5947
30_60	0.00265539	3.02558	0.545562	0.587394	0.964897	-7.44653
30_61	-0.00243313	3.02151	-0.512163	0.610421	0.96935	-7.46436
30_62	0.00164685	3.01956	0.304365	0.761905	0.982308	-7.55015
30_63	-0.000608726	3.02208	-0.108987	0.913577	0.988936	-7.59107
30_64	9.0664e-05	3.02735	0.0157189	0.987511	0.997977	-7.59696
30_65	-0.00265217	3.0207	-0.567757	0.572323	0.964897	-7.43407
30_66	-0.00622768	3.02447	-1.21125	0.230559	0.945127	-6.86211
30_67	-0.00605777	3.02175	-1.22175	0.226591	0.943825	-6.84947
30_68	0.00446813	3.02344	0.98718	0.327526	0.964897	-7.1069
30_69	-0.005049	3.02079	-1.0721	0.287975	0.964897	-7.01977
30_70	0.000522833	3.02696	0.0857548	0.931947	0.988957	-7.59336
30_71	0.00196549	3.02184	0.449153	0.654942	0.969831	-7.49496
30_72	0.00312946	3.02831	0.729911	0.468291	0.964897	-7.32812
30_73	0.00351913	3.02078	0.795886	0.429242	0.964897	-7.27757
30_74	-0.00271334	3.03099	-0.571333	0.569912	0.964897	-7.43201
30_75	0.000367151	3.01709	0.0842496	0.933139	0.988957	-7.59349
30_76	-0.00540395	3.03032	-0.887433	0.378396	0.964897	-7.20034
30_77	-0.00573139	3.02122	-1.22309	0.226089	0.943825	-6.84785
30_78	-0.0122394	3.02565	-2.11677	0.0384433	0.859904	-5.40613
30_79	0.00185003	3.01964	0.40382	0.687783	0.977271	-7.51451
30_80	-0.00515053	3.02491	-0.959851	0.34099	0.964897	-7.13346
30_81	-0.00830173	3.02507	-1.60793	0.113112	0.91333	-6.31362
30_82	-0.00752617	3.02468	-1.34945	0.182273	0.931387	-6.68746
30_83	-0.00243987	3.02082	-0.473371	0.63767	0.96935	-7.48367
30_84	-0.00253641	3.02729	-0.47149	0.639004	0.96935	-7.48457
30_85	-0.00730334	3.02066	-1.43227	0.157265	0.925888	-6.5743
30_86	-0.00197472	3.02394	-0.359191	0.720715	0.981505	-7.53173
30_87	-0.00573697	3.02144	-1.11092	0.271042	0.964897	-6.97764
30_88	0.000800732	3.02292	0.157815	0.875134	0.98549	-7.58446
30_89	-0.00574667	3.02218	-1.15272	0.253607	0.964897	-6.93067
30_90	0.00281287	3.02329	0.588015	0.558733	0.964897	-7.42226
31_32	-0.00601145	3.02627	-1.16542	0.248472	0.964897	-6.91607
31_33	0.00762131	3.02193	1.46978	0.146857	0.925888	-6.52099
31_34	-0.00785821	3.02322	-1.55954	0.124139	0.925573	-6.3882
31_35	0.00928644	3.02051	1.89148	0.0633994	0.864844	-5.83512
31_36	0.0110369	3.02076	2.08591	0.0412548	0.859904	-5.46736
31_37	0.00478678	3.02182	1.01341	0.31494	0.964897	-7.08073
31_38	-0.0059936	3.02595	-1.25056	0.215961	0.943271	-6.81425
31_39	0.00701626	3.02532	1.41381	0.162595	0.925888	-6.60007
31_40	-0.000770714	3.02804	-0.128816	0.897935	0.988936	-7.58868
31_41	0.00169833	3.02356	0.352018	0.726061	0.981505	-7.53432
31_42	-0.00457651	3.02224	-0.971546	0.335184	0.964897	-7.12218
31_43	0.00570904	3.02376	1.17904	0.243045	0.96214	-6.90024
31_44	0.000244252	3.01708	0.0567187	0.954958	0.989937	-7.59546
31_45	-0.000380361	3.01934	-0.0839481	0.933378	0.988957	-7.59352
31_46	0.00820487	3.01616	1.90054	0.0621783	0.864844	-5.81868
31_47	0.00166583	3.01925	0.340197	0.734899	0.981505	-7.53846
31_48	-0.00205967	3.01803	-0.49643	0.621408	0.96935	-7.47238
31_49	-0.00185183	3.01931	-0.407028	0.685439	0.976585	-7.51319
31_50	0.005348	3.01729	1.25063	0.215935	0.943271	-6.81416
31_51	0.00615631	3.02087	1.20403	0.233316	0.951213	-6.87074
31_52	-0.000972225	3.01235	-0.263516	0.793058	0.98357	-7.5619
31_53	-0.00810359	3.02048	-1.70098	0.0941353	0.897647	-6.16433
31_54	0.00591475	3.01849	1.31446	0.193703	0.940712	-6.73336
31_55	-0.00256601	3.02096	-0.546144	0.586996	0.964897	-7.44621
31_56	0.0081335	3.02382	1.51224	0.135732	0.925888	-6.45908
31_57	0.00618787	3.02664	1.13178	0.262237	0.964897	-6.9544
31_58	-0.00672861	3.02485	-1.17552	0.244439	0.962441	-6.90434
31_59	-0.00475907	3.02567	-0.846862	0.400443	0.964897	-7.23558
31_60	0.00253312	3.02183	0.53864	0.592132	0.964897	-7.45032
31_61	-0.00255807	3.02009	-0.553599	0.581915	0.964897	-7.44208
31_62	0.00237104	3.01959	0.525716	0.601027	0.96935	-7.45726
31_63	0.00342158	3.02682	0.594809	0.554212	0.964897	-7.41821
31_64	-0.00170582	3.01939	-0.328554	0.743639	0.982263	-7.5424
31_65	-0.0010795	3.02246	-0.192617	0.847911	0.98549	-7.57828
31_66	-0.00164064	3.01717	-0.419577	0.676296	0.975271	-7.50795
31_67	-0.000413841	3.02216	-0.0732154	0.941879	0.989457	-7.59437
31_68	0.00472469	3.01852	0.974301	0.333826	0.964897	-7.11951
31_69	-0.00292459	3.02208	-0.558089	0.578864	0.964897	-7.43956
31_70	0.0108541	3.01788	1.91445	0.0603445	0.864844	-5.79333
31_71	-0.00175846	3.02418	-0.370086	0.712624	0.981505	-7.52771
31_72	0.00625231	3.02097	1.23486	0.221704	0.943825	-6.83353
31_73	0.00675604	3.02178	1.28418	0.204026	0.940712	-6.77217
31_74	0.00387407	3.02328	0.758493	0.451131	0.964897	-7.30675
31_75	0.000441367	3.02265	0.0977338	0.92247	0.988936	-7.59225
31_76	-0.000193599	3.0199	-0.0400453	0.96819	0.992695	-7.59628
31_77	-0.00173928	3.02057	-0.370651	0.712205	0.981505	-7.5275
31_78	-0.00142624	3.02191	-0.282349	0.778649	0.98357	-7.55669
31_79	-0.00357182	3.02434	-0.715002	0.477386	0.964897	-7.33895
31_80	0.00113158	3.02176	0.211374	0.833313	0.985146	-7.57444
31_81	-0.00340288	3.02173	-0.741479	0.461301	0.964897	-7.31957
31_82	0.00279833	3.02002	0.614115	0.541466	0.964897	-7.40645
31_83	-0.00786816	3.02421	-1.44772	0.152912	0.925888	-6.5525
31_84	-0.00493766	3.02573	-0.883974	0.380245	0.964897	-7.20341
31_85	-0.00310053	3.02179	-0.669846	0.50553	0.964897	-7.37041
31_86	-0.0090176	3.01868	-1.78317	0.0796273	0.864844	-6.02614
31_87	-0.00736591	3.02121	-1.54765	0.126976	0.925573	-6.40621
31_88	-0.0119756	3.02047	-2.44347	0.0175112	0.739048	-4.71139
31_89	-0.000913695	3.01771	-0.218525	0.827763	0.985146	-7.57288
31_90	0.00237372	3.01875	0.544945	0.587815	0.964897	-7.44687
32_33	0.00177035	3.0229	0.306194	0.760519	0.982308	-7.54958
32_34	0.000480265	3.02294	0.0896168	0.928891	0.988936	-7.59302
32_35	0.00449488	3.02222	0.863177	0.391484	0.964897	-7.2216
32_36	0.00198869	3.02621	0.344762	0.731482	0.981505	-7.53688
32_37	0.00823086	3.02502	1.69643	0.0949976	0.89833	-6.1718
32_38	-0.00545859	3.02519	-1.19268	0.237699	0.956769	-6.88421
32_39	0.00695564	3.02735	1.4902	0.141421	0.925888	-6.49142
32_40	-0.00309718	3.02773	-0.613796	0.541675	0.964897	-7.40664
32_41	0.00263138	3.02162	0.5841	0.561347	0.964897	-7.42457
32_42	0.00247788	3.02186	0.539674	0.591423	0.964897	-7.44976
32_43	2.94677e-05	3.0221	0.00626126	0.995025	0.999232	-7.59707
32_44	-0.00575182	3.02095	-1.29228	0.201225	0.940712	-6.76187
32_45	-0.0064655	3.01905	-1.37789	0.173365	0.929487	-6.64931
32_46	-0.00284512	3.01781	-0.618491	0.538597	0.964897	-7.40373
32_47	0.0110247	3.02038	2.24789	0.0282778	0.790869	-5.13737
32_48	-0.00357726	3.0226	-0.75698	0.45203	0.964897	-7.3079
32_49	-0.00680403	3.01933	-1.44862	0.15266	0.925888	-6.55122
32_50	-0.000873349	3.01993	-0.178782	0.858713	0.98549	-7.58088
32_51	0.00331042	3.01875	0.703331	0.484575	0.964897	-7.34728
32_52	0.00168666	3.01572	0.433149	0.666463	0.9737	-7.5021
32_53	-0.000517782	3.02023	-0.0951978	0.924476	0.988936	-7.59249
32_54	0.00499147	3.01546	1.21708	0.228348	0.943825	-6.8551
32_55	0.0112073	3.02257	2.39934	0.0195536	0.739048	-4.81009
32_56	0.00630931	3.02193	1.13411	0.26127	0.964897	-6.95179
32_57	0.000389175	3.02709	0.0750107	0.940456	0.989457	-7.59424
32_58	-0.00286407	3.02853	-0.508743	0.612802	0.96935	-7.46613
32_59	0.00363092	3.02456	0.685545	0.495646	0.964897	-7.3597
32_60	-0.00410301	3.02299	-0.844583	0.401705	0.964897	-7.23751
32_61	0.00152311	3.02008	0.326981	0.744822	0.982308	-7.54292
32_62	0.00771633	3.02274	1.5853	0.118165	0.925573	-6.34875
32_63	0.00135624	3.02896	0.253223	0.800963	0.98357	-7.56459
32_64	0.00328656	3.02354	0.605488	0.547143	0.964897	-7.41175
32_65	-0.0021065	3.02019	-0.419882	0.676075	0.975271	-7.50782
32_66	-0.0045864	3.0203	-0.986864	0.32768	0.964897	-7.10721
32_67	-0.00117137	3.02438	-0.21371	0.831499	0.985146	-7.57394
32_68	0.00164322	3.02283	0.315673	0.753348	0.982308	-7.5466
32_69	0.00152275	3.02237	0.27625	0.783307	0.98357	-7.55842
32_70	-0.00569951	3.02387	-0.916779	0.362936	0.964897	-7.17385
32_71	0.00297872	3.02883	0.569342	0.571253	0.964897	-7.43316
32_72	0.00443876	3.0227	0.810845	0.420665	0.964897	-7.26551
32_73	0.00744402	3.02476	1.44017	0.155028	0.925888	-6.56318
32_74	0.00333855	3.02399	0.654565	0.515254	0.964897	-7.3806
32_75	-0.00272951	3.02078	-0.659278	0.512245	0.964897	-7.37748
32_76	0.00614726	3.01856	1.30947	0.195378	0.940712	-6.73982
32_77	0.00222185	3.01946	0.459882	0.647266	0.96935	-7.49003
32_78	-0.00154182	3.02215	-0.304811	0.761567	0.982308	-7.55001
32_79	0.00395707	3.02105	0.844597	0.401697	0.964897	-7.2375
32_80	0.00613046	3.0225	1.1048	0.273663	0.964897	-6.98437
32_81	0.00148869	3.0212	0.313151	0.755254	0.982308	-7.5474
32_82	-0.00168172	3.02137	-0.351968	0.726098	0.981505	-7.53433
32_83	-0.0104969	3.02459	-2.37997	0.0205155	0.739048	-4.85294
32_84	-0.00841698	3.02818	-1.38919	0.169919	0.925888	-6.63395
32_85	-0.00073298	3.02167	-0.1576	0.875302	0.98549	-7.5845
32_86	-0.00837012	3.02246	-1.54328	0.128032	0.925573	-6.4128
32_87	-0.00161608	3.02215	-0.360555	0.719701	0.981505	-7.53124
32_88	-0.0135702	3.02224	-2.80325	0.00680794	0.739048	-3.85345
32_89	0.0013004	3.02416	0.25323	0.800958	0.98357	-7.56459
32_90	0.00542555	3.02124	1.25266	0.215198	0.943271	-6.81165
33_34	0.0151817	3.03081	2.11139	0.0389216	0.859904	-5.41687
33_35	0.00446131	3.02612	0.758421	0.451173	0.964897	-7.3068
33_36	0.00490324	3.02728	0.823528	0.413475	0.964897	-7.25512
33_37	0.00274929	3.02246	0.541764	0.589991	0.964897	-7.44862
33_38	0.0059707	3.02086	1.23309	0.22236	0.943825	-6.83569
33_39	-0.00579623	3.02332	-1.14627	0.256245	0.964897	-6.93803
33_40	0.00622144	3.01992	1.31976	0.191939	0.940712	-6.72649
33_41	-0.00169891	3.02281	-0.353955	0.724616	0.981505	-7.53362
33_42	0.000969375	3.02157	0.188792	0.850894	0.98549	-7.57902
33_43	-0.00156389	3.02375	-0.309825	0.757769	0.982308	-7.54845
33_44	0.00716099	3.02228	1.43363	0.156878	0.925888	-6.57239
33_45	0.00513124	3.02386	0.904552	0.369327	0.964897	-7.18499
33_46	0.0057235	3.02419	1.00683	0.318066	0.964897	-7.08735
33_47	0.00325053	3.02392	0.592697	0.555615	0.964897	-7.41947
33_48	0.00141116	3.02439	0.272221	0.786389	0.98357	-7.55953
33_49	0.00221116	3.0194	0.420368	0.675721	0.975271	-7.50761
33_50	0.00509304	3.02156	1.00322	0.31979	0.964897	-7.09097
33_51	0.0044208	3.01932	0.940052	0.350967	0.964897	-7.15225
33_52	0.00258933	3.01836	0.537152	0.593153	0.964897	-7.45113
33_53	0.00366551	3.02046	0.794255	0.430183	0.964897	-7.27887
33_54	0.00823975	3.02038	1.91983	0.0596464	0.864844	-5.78346
33_55	0.00178872	3.02199	0.346919	0.729868	0.981505	-7.53612
33_56	-0.00175762	3.02195	-0.349054	0.728273	0.981505	-7.53537
33_57	0.013254	3.03719	1.82796	0.0725373	0.864844	-5.94835
33_58	-0.00696623	3.03274	-0.884466	0.379982	0.964897	-7.20297
33_59	-0.000273809	3.03185	-0.0391086	0.968934	0.992695	-7.59631
33_60	-0.00748375	3.02839	-1.23952	0.219987	0.943825	-6.82783
33_61	0.0111227	3.02713	1.89778	0.0625486	0.864844	-5.8237
33_62	-0.000295846	3.02122	-0.065158	0.948265	0.989881	-7.59494
33_63	0.00241808	3.02819	0.395263	0.694053	0.979279	-7.51797
33_64	0.000936445	3.02338	0.177211	0.859941	0.98549	-7.58117
33_65	-0.00168557	3.02541	-0.276873	0.782831	0.98357	-7.55824
33_66	0.00245708	3.01959	0.563537	0.575173	0.964897	-7.43648
33_67	-0.00267735	3.03946	-0.403681	0.687885	0.977271	-7.51457
33_68	0.000658973	3.0296	0.0971371	0.922942	0.988936	-7.5923
33_69	-0.00630844	3.03381	-0.947112	0.347388	0.964897	-7.1456
33_70	0.0140388	3.03668	1.93645	0.0575355	0.864844	-5.75287
33_71	0.00193779	3.02446	0.402603	0.688674	0.977271	-7.51501
33_72	0.000939475	3.02184	0.176818	0.860248	0.98549	-7.58124
33_73	-0.00688594	3.02468	-1.33919	0.185571	0.934966	-6.70104
33_74	-0.00190068	3.01911	-0.437713	0.663169	0.973046	-7.50009
33_75	-0.00498062	3.01985	-1.17704	0.243838	0.96214	-6.90258
33_76	0.00398551	3.02108	0.812493	0.419727	0.964897	-7.26417
33_77	-0.00705827	3.02272	-1.31491	0.193555	0.940712	-6.73278
33_78	-0.000139519	3.01823	-0.0314273	0.975033	0.994091	-7.59659
33_79	-0.00272986	3.02304	-0.606882	0.546223	0.964897	-7.4109
33_80	0.0010129	3.01934	0.207682	0.836182	0.98549	-7.57522
33_81	0.00157443	3.02115	0.332714	0.740512	0.981505	-7.54101
33_82	-0.00567815	3.01913	-1.16481	0.248716	0.964897	-6.91677
33_83	-0.00325752	3.02779	-0.511808	0.610667	0.96935	-7.46455
33_84	0.00219765	3.02432	0.427919	0.670245	0.974449	-7.50437
33_85	0.00620585	3.02335	1.02458	0.309682	0.964897	-7.06938
33_86	0.0042903	3.0205	0.821945	0.414369	0.964897	-7.25642
33_87	-0.000749669	3.0245	-0.131221	0.89604	0.988835	-7.58836
33_88	-0.00123665	3.02015	-0.216118	0.82963	0.985146	-7.57341
33_89	-0.000118788	3.0257	-0.0232518	0.981527	0.995105	-7.59681
33_90	0.00260194	3.02148	0.517607	0.606639	0.96935	-7.46153
34_35	0.00418845	3.02613	0.715815	0.476887	0.964897	-7.33837
34_36	0.0142268	3.0264	2.14117	0.0363401	0.848025	-5.35717
34_37	0.00619253	3.02593	1.03039	0.30697	0.964897	-7.06343
34_38	0.00136448	3.02544	0.230264	0.818671	0.985146	-7.57021
34_39	-0.000178012	3.02827	-0.027039	0.978519	0.994953	-7.59672
34_40	0.0021234	3.02386	0.356258	0.722899	0.981505	-7.5328
34_41	0.00156774	3.02645	0.261459	0.794636	0.98357	-7.56244
34_42	0.0015511	3.02892	0.23672	0.813682	0.984828	-7.56869
34_43	0.00627641	3.02041	1.39808	0.167247	0.925888	-6.62178
34_44	0.00793837	3.0208	1.66229	0.101682	0.89833	-6.22733
34_45	0.0134491	3.02471	2.45557	0.0169859	0.739048	-4.68408
34_46	0.00935996	3.02126	1.76952	0.0818988	0.864844	-6.0495
34_47	0.00660182	3.02037	1.29202	0.201315	0.940712	-6.76221
34_48	0.00730351	3.02105	1.5072	0.137016	0.925888	-6.46651
34_49	0.00148251	3.01708	0.318016	0.751579	0.982308	-7.54585
34_50	0.0084654	3.02316	1.57907	0.119589	0.925573	-6.35835
34_51	0.00636209	3.01676	1.35611	0.180157	0.931387	-6.6786
34_52	0.00558014	3.01898	1.21561	0.228902	0.943825	-6.85686
34_53	0.00446197	3.02115	0.948538	0.346668	0.964897	-7.14425
34_54	0.00549484	3.01818	1.15457	0.252854	0.964897	-6.92855
34_55	0.00555363	3.0236	0.999651	0.321501	0.964897	-7.09454
34_56	0.00382961	3.02176	0.709502	0.480767	0.964897	-7.34289
34_57	0.012617	3.02881	2.10484	0.0395101	0.859904	-5.4299
34_58	-0.00772527	3.03791	-0.888598	0.377774	0.964897	-7.19931
34_59	0.00853384	3.02341	1.48145	0.14373	0.925888	-6.50413
34_60	0.00168803	3.02812	0.291228	0.771883	0.982308	-7.55411
34_61	0.00250874	3.02113	0.468872	0.640863	0.96935	-7.48581
34_62	-0.00171822	3.02275	-0.280137	0.780338	0.98357	-7.55732
34_63	0.0132638	3.0217	2.83096	0.00630954	0.739048	-3.78356
34_64	0.00204767	3.02615	0.403077	0.688327	0.977271	-7.51481
34_65	0.000572008	3.02494	0.11866	0.905942	0.988936	-7.58995
34_66	0.00247366	3.02778	0.42492	0.672418	0.97503	-7.50567
34_67	0.00280024	3.02772	0.409421	0.683691	0.975484	-7.51221
34_68	0.00284865	3.02748	0.478098	0.634321	0.96935	-7.4814
34_69	0.0128227	3.03392	1.64027	0.106192	0.900103	-6.26259
34_70	0.00142781	3.03156	0.176217	0.860718	0.98549	-7.58135
34_71	0.00302819	3.01996	0.715654	0.476986	0.964897	-7.33848
34_72	0.00174835	3.02561	0.350446	0.727233	0.981505	-7.53488
34_73	0.00461666	3.02199	1.09085	0.279709	0.964897	-6.9996
34_74	-0.00300764	3.02288	-0.623625	0.535242	0.964897	-7.40052
34_75	0.000759494	3.02214	0.161642	0.872132	0.98549	-7.58384
34_76	-0.00478923	3.029	-0.785119	0.435479	0.964897	-7.28611
34_77	0.00149156	3.02148	0.291866	0.771398	0.982308	-7.55392
34_78	0.0054449	3.01879	1.26715	0.210009	0.941865	-6.79362
34_79	0.00401628	3.02266	0.75054	0.455869	0.964897	-7.31278
34_80	-0.00434365	3.02181	-0.811782	0.420132	0.964897	-7.26475
34_81	0.00646964	3.025	1.06046	0.293192	0.964897	-7.03212
34_82	-0.00486542	3.01909	-1.01102	0.316072	0.964897	-7.08314
34_83	-0.000778624	3.02419	-0.126798	0.899525	0.988936	-7.58894
34_84	0.00235986	3.02552	0.401731	0.689312	0.977271	-7.51536
34_85	-0.00728477	3.02201	-1.37578	0.174014	0.929791	-6.65217
34_86	-0.002708	3.02906	-0.428175	0.67006	0.974449	-7.50426
34_87	-0.0050696	3.02523	-0.940655	0.350661	0.964897	-7.15169
34_88	-0.00186144	3.02757	-0.304152	0.762067	0.982308	-7.55021
34_89	0.00475826	3.02328	0.893247	0.375301	0.964897	-7.19516
34_90	-0.000543502	3.02188	-0.103069	0.918252	0.988936	-7.5917
35_36	0.00142785	3.02613	0.254648	0.799867	0.98357	-7.56422
35_37	-0.00990986	3.01912	-2.19507	0.0320459	0.792245	-5.24728
35_38	-0.00257225	3.02081	-0.553782	0.58179	0.964897	-7.44197
35_39	-0.00734988	3.01847	-1.66025	0.102093	0.89833	-6.23062
35_40	0.00554686	3.02	1.0647	0.291285	0.964897	-7.02764
35_41	-0.00508079	3.02197	-1.01107	0.316052	0.964897	-7.08309
35_42	0.0048127	3.01727	0.992858	0.324774	0.964897	-7.10129
35_43	-0.0114694	3.02674	-1.74108	0.0868053	0.868467	-6.09764
35_44	0.00336125	3.02504	0.58767	0.558963	0.964897	-7.42246
35_45	0.00137991	3.02925	0.224807	0.822895	0.985146	-7.57147
35_46	0.00190151	3.02037	0.330964	0.741827	0.981505	-7.54159
35_47	-0.00597069	3.02705	-1.06523	0.291048	0.964897	-7.02708
35_48	-0.00116347	3.026	-0.192684	0.847858	0.98549	-7.57827
35_49	-0.00477487	3.02286	-0.862562	0.39182	0.964897	-7.22213
35_50	0.00141954	3.02061	0.25329	0.800912	0.98357	-7.56457
35_51	-0.0110268	3.02049	-2.19944	0.0317185	0.790869	-5.23828
35_52	0.00880505	3.02307	1.63225	0.107875	0.900103	-6.27534
35_53	0.00353113	3.01955	0.659017	0.512411	0.964897	-7.37765
35_54	0.00547343	3.0226	1.16202	0.249836	0.964897	-6.91998
35_55	-0.00536048	3.02361	-0.975809	0.333085	0.964897	-7.11804
35_56	0.00286911	3.01986	0.552391	0.582736	0.964897	-7.44275
35_57	0.0046098	3.02412	0.785781	0.435094	0.964897	-7.28559
35_58	-0.00384941	3.03081	-0.544687	0.587991	0.964897	-7.44701
35_59	0.00328356	3.02659	0.529132	0.59867	0.968911	-7.45544
35_60	0.00409536	3.03089	0.542506	0.589484	0.964897	-7.44821
35_61	-0.00128386	3.03008	-0.201172	0.841246	0.98549	-7.57657
35_62	-0.00401962	3.02254	-0.794518	0.430031	0.964897	-7.27866
35_63	-0.00590535	3.0266	-1.11265	0.270306	0.964897	-6.97573
35_64	0.00864064	3.02847	1.76499	0.0826648	0.864844	-6.05721
35_65	-0.00089987	3.02654	-0.147156	0.883503	0.98573	-7.58611
35_66	0.00469697	3.02237	0.863643	0.39123	0.964897	-7.2212
35_67	-0.00127426	3.03258	-0.188603	0.851042	0.98549	-7.57906
35_68	-0.00927772	3.02966	-1.4689	0.147094	0.925888	-6.52225
35_69	0.00924617	3.03051	1.25254	0.215242	0.943271	-6.8118
[truncated: 2,007 more rows]

## Sheet: L.Gamma
TableS1
Connection_ID	logFC	AveExpr	t	P.Value	adj.P.Val	B
1_10	0.000153952	3.01214	0.0581321	0.953872	0.998194	-8.02379
1_11	-0.00237205	3.01853	-0.487405	0.628076	0.984158	-7.90479
1_12	-0.00300731	3.01117	-1.11777	0.268941	0.975922	-7.39686
1_13	-0.00414472	3.02244	-0.707082	0.482759	0.975922	-7.7721
1_14	0.000733561	3.01161	0.285782	0.776211	0.992944	-7.98394
1_15	0.00431847	3.0136	1.11395	0.270561	0.975922	-7.4011
1_16	-0.00145646	3.01311	-0.485896	0.629138	0.984158	-7.90553
1_17	-0.000880383	3.01622	-0.217372	0.828792	0.992944	-8.00145
1_18	0.00100995	3.00903	0.386625	0.700655	0.986607	-7.94948
1_19	-0.00152193	3.01092	-0.545512	0.587798	0.983941	-7.87438
1_2	-0.00166072	3.01324	-0.550553	0.584362	0.983941	-7.87158
1_20	-0.00224686	3.0134	-0.686611	0.495462	0.975922	-7.7865
1_21	0.00287887	3.01235	0.937403	0.353003	0.975922	-7.58178
1_22	0.0011533	3.01139	0.40308	0.688587	0.986607	-7.94289
1_23	-0.0031424	3.01221	-0.986984	0.328346	0.975922	-7.53406
1_24	-0.00490938	3.015	-1.16061	0.251246	0.975922	-7.34839
1_25	-0.00270463	3.01398	-0.732085	0.467494	0.975922	-7.75396
1_26	-0.00257461	3.01248	-0.880012	0.383012	0.975922	-7.63405
1_27	0.00295131	3.01084	1.08615	0.282558	0.975922	-7.43152
1_28	-0.0030476	3.01349	-1.10398	0.274823	0.975922	-7.4121
1_29	-0.00789989	3.0192	-1.4688	0.148077	0.975922	-6.94947
1_3	-0.00175174	3.01375	-0.574032	0.568488	0.982749	-7.85822
1_30	0.00512335	3.01096	1.91378	0.0613112	0.975922	-6.22448
1_31	-0.00201525	3.01439	-0.473901	0.637609	0.986607	-7.91137
1_32	-0.00106706	3.01578	-0.223471	0.824068	0.992944	-8.00008
1_33	0.00338191	3.01447	1.05728	0.295406	0.975922	-7.46235
1_34	0.00272322	3.01276	0.843421	0.402962	0.975922	-7.66571
1_35	0.00545609	3.01465	1.77689	0.0815957	0.975922	-6.46555
1_36	0.00155523	3.01203	0.574913	0.567897	0.982749	-7.8577
1_37	-0.000886883	3.0161	-0.216365	0.829573	0.992944	-8.00167
1_38	0.000330435	3.01074	0.122059	0.903335	0.995729	-8.01792
1_39	-0.00501908	3.01461	-1.4174	0.162493	0.975922	-7.02203
1_4	0.000451753	3.01452	0.132047	0.895471	0.994829	-8.01663
1_40	-0.000227082	3.01273	-0.0718052	0.94304	0.996488	-8.02288
1_41	0.00240052	3.01415	0.625634	0.534366	0.975922	-7.82691
1_42	-0.00208919	3.01228	-0.710446	0.480689	0.975922	-7.7697
1_43	-0.00517734	3.01243	-1.79047	0.0793597	0.975922	-6.44233
1_44	-0.00258117	3.01241	-0.972635	0.33536	0.975922	-7.54811
1_45	0.0015003	3.01124	0.598043	0.552478	0.977246	-7.84398
1_46	-0.00264637	3.01267	-0.949617	0.34682	0.975922	-7.57024
1_47	-0.00331564	3.01333	-1.07826	0.286029	0.975922	-7.44002
1_48	0.000301347	3.0132	0.116277	0.907893	0.995729	-8.01862
1_49	0.00321392	3.00941	1.42428	0.160502	0.975922	-7.01246
1_5	0.00203029	3.0138	0.759238	0.451232	0.975922	-7.73356
1_50	-0.0026292	3.0097	-1.21826	0.228773	0.975922	-7.28044
1_51	-0.00135955	3.00939	-0.56474	0.574746	0.983941	-7.86357
1_52	-0.000664874	3.0107	-0.230439	0.818679	0.992944	-7.99847
1_53	-0.00707045	3.01255	-2.27479	0.0271878	0.975922	-5.51616
1_54	-0.00262441	3.00785	-1.0948	0.278786	0.975922	-7.42214
1_55	-0.000357792	3.0172	-0.074633	0.940801	0.996488	-8.02267
1_56	0.00204727	3.01304	0.621101	0.537321	0.975922	-7.82977
1_57	-0.00216028	3.01742	-0.549207	0.585278	0.983941	-7.87233
1_58	-0.000233589	3.01432	-0.060202	0.952232	0.998194	-8.02366
1_59	-0.00512241	3.0133	-1.64101	0.106997	0.975922	-6.68918
1_6	0.0034355	3.0114	1.13065	0.263534	0.975922	-7.38248
1_60	0.0028407	3.0141	0.829048	0.41097	0.975922	-7.67778
1_61	-0.00412034	3.01657	-1.09557	0.278454	0.975922	-7.4213
1_62	-0.00154121	3.01164	-0.520919	0.604695	0.983941	-7.88766
1_63	-0.00441903	3.01537	-1.23248	0.223466	0.975922	-7.26321
1_64	-0.00246329	3.01001	-1.1342	0.262056	0.975922	-7.37848
1_65	-0.00749253	3.01475	-1.93328	0.0588051	0.975922	-6.18888
1_66	-0.00379049	3.01217	-1.41838	0.162209	0.975922	-7.02067
1_67	-0.00264524	3.01575	-0.937586	0.35291	0.975922	-7.58161
1_68	-0.00148383	3.0126	-0.477042	0.635386	0.985931	-7.90986
1_69	0.00579132	3.01448	1.77145	0.0825067	0.975922	-6.47481
1_7	0.00139248	3.01459	0.37134	0.711934	0.986607	-7.95537
1_70	-0.000537173	3.01094	-0.201425	0.841174	0.992944	-8.00485
1_71	0.000760168	3.01336	0.21243	0.832625	0.992944	-8.00253
1_72	-0.00214737	3.01025	-0.910613	0.366816	0.975922	-7.60658
1_73	0.00787416	3.01497	1.96099	0.0553939	0.975922	-6.13775
1_74	-0.0014564	3.01081	-0.552775	0.582851	0.983941	-7.87034
1_75	0.00893135	3.01759	2.2448	0.029181	0.975922	-5.57887
1_76	0.00246189	3.01548	0.644171	0.522373	0.975922	-7.81501
1_77	0.00363962	3.01557	1.04044	0.303082	0.975922	-7.47996
1_78	0.0053536	3.01341	1.29996	0.199504	0.975922	-7.17884
1_79	0.00663621	3.01455	1.93498	0.0585911	0.975922	-6.18576
1_8	0.00220801	3.01303	0.908489	0.367926	0.975922	-7.60851
1_80	0.0005485	3.0119	0.173487	0.86296	0.992944	-8.01018
1_81	0.00231053	3.01439	0.65173	0.517524	0.975922	-7.81007
1_82	0.000983667	3.01416	0.396365	0.693502	0.986607	-7.94561
1_83	-0.000924194	3.01278	-0.291252	0.772049	0.992944	-7.98234
1_84	0.00451346	3.01498	1.24236	0.219831	0.975922	-7.25112
1_85	-0.0030567	3.01721	-0.668414	0.506907	0.975922	-7.79894
1_86	0.00736661	3.01137	2.50043	0.0156864	0.975922	-5.02307
1_87	-0.00394844	3.01476	-0.9824	0.330576	0.975922	-7.53857
1_88	0.0035816	3.01221	1.08253	0.284146	0.975922	-7.43543
1_89	-0.00270124	3.01338	-0.889035	0.37819	0.975922	-7.62604
1_9	0.000505727	3.01749	0.150584	0.880903	0.992944	-8.01396
1_90	0.00233708	3.01187	0.828894	0.411057	0.975922	-7.67791
10_11	0.00387303	3.01405	0.973888	0.334744	0.975922	-7.54689
10_12	0.00386184	3.02019	0.66891	0.506593	0.975922	-7.79861
10_13	-0.00220119	3.01476	-0.660519	0.511916	0.975922	-7.80424
10_14	0.00536858	3.02771	0.638294	0.52616	0.975922	-7.81882
10_15	0.003395	3.01594	0.70737	0.482581	0.975922	-7.7719
10_16	0.0116391	3.02854	1.70224	0.0948451	0.975922	-6.59036
10_17	0.00269317	3.01572	0.631596	0.530494	0.975922	-7.82312
10_18	0.00872858	3.02223	1.62952	0.109412	0.975922	-6.70735
10_19	-0.00100804	3.00949	-0.420107	0.676186	0.986607	-7.93577
10_20	0.00337925	3.0088	1.4591	0.150715	0.975922	-6.96333
10_21	0.00206318	3.01525	0.519558	0.605637	0.983941	-7.88838
10_22	0.00124834	3.01682	0.341506	0.734136	0.990236	-7.96617
10_23	0.00522152	3.01428	1.28541	0.204499	0.975922	-7.19738
10_24	0.00492331	3.01431	1.30092	0.199179	0.975922	-7.17761
10_25	-0.00165331	3.01641	-0.417096	0.678372	0.986607	-7.93705
10_26	0.000131196	3.01727	0.0373876	0.970323	0.998874	-8.0248
10_27	0.000638514	3.01603	0.153507	0.878609	0.992944	-8.01351
10_28	0.00516425	3.0178	1.24173	0.22006	0.975922	-7.25189
10_29	-0.00315483	3.01422	-0.708829	0.481683	0.975922	-7.77086
10_30	-0.000826237	3.02061	-0.172215	0.863956	0.992944	-8.01041
10_31	0.00690792	3.01447	1.88294	0.065462	0.975922	-6.28015
10_32	0.00161244	3.01293	0.475033	0.636807	0.986475	-7.91083
10_33	-0.00110032	3.01144	-0.357017	0.722564	0.986607	-7.96067
10_34	0.00424359	3.01192	1.43773	0.156665	0.975922	-6.99361
10_35	-0.00106681	3.01157	-0.408858	0.684369	0.986607	-7.9405
10_36	0.00162594	3.01185	0.51598	0.608115	0.983941	-7.89026
10_37	-0.00100917	3.01687	-0.244637	0.807727	0.992944	-7.99504
10_38	0.00587842	3.01583	1.54119	0.129501	0.975922	-6.84324
10_39	-0.00365644	3.01792	-0.865286	0.390965	0.975922	-7.64695
10_40	0.00282042	3.01768	0.733226	0.466803	0.975922	-7.75312
10_41	-0.00167335	3.02015	-0.358094	0.721763	0.986607	-7.96028
10_42	0.00144249	3.01816	0.282862	0.778436	0.992944	-7.98479
10_43	-0.00328605	3.01149	-1.3392	0.186488	0.975922	-7.12785
10_44	-0.000545438	3.01058	-0.210894	0.833817	0.992944	-8.00286
10_45	0.00156522	3.01068	0.603635	0.548782	0.975922	-7.84058
10_46	0.00146143	3.01163	0.395526	0.694117	0.986607	-7.94595
10_47	-0.00461205	3.01416	-1.28823	0.203523	0.975922	-7.1938
10_48	-0.00173917	3.01085	-0.601478	0.550207	0.975922	-7.8419
10_49	0.00536405	3.01255	1.85737	0.069081	0.975922	-6.32571
10_50	0.00458247	3.0125	1.48569	0.143564	0.975922	-6.92509
10_51	0.000459758	3.01183	0.15285	0.879125	0.992944	-8.01361
10_52	0.0018101	3.01121	0.568953	0.571904	0.983941	-7.86115
10_53	-0.0057074	3.01229	-1.61215	0.113148	0.975922	-6.73461
10_54	-0.00113596	3.00974	-0.449397	0.655064	0.986607	-7.92285
10_55	0.0011468	3.01334	0.354814	0.724203	0.986607	-7.96146
10_56	0.00335677	3.01764	0.885205	0.380232	0.975922	-7.62945
10_57	0.00198725	3.01104	0.679344	0.500015	0.975922	-7.79151
10_58	0.00129224	3.01179	0.455857	0.650443	0.986607	-7.91988
10_59	0.00140717	3.01194	0.474469	0.637206	0.986475	-7.9111
10_60	-0.00280482	3.01235	-0.782808	0.437387	0.975922	-7.71526
10_61	0.00359196	3.0147	1.0052	0.319581	0.975922	-7.51592
10_62	0.00387276	3.01265	1.36682	0.177721	0.975922	-7.0911
10_63	0.00639956	3.0102	2.95404	0.00474904	0.975922	-3.92529
10_64	0.000573933	3.01341	0.16792	0.867316	0.992944	-8.01115
10_65	0.000656351	3.01176	0.234528	0.815521	0.992944	-7.99751
10_66	-0.00401476	3.00987	-1.41727	0.16253	0.975922	-7.02221
10_67	0.00164678	3.01208	0.598498	0.552177	0.977246	-7.8437
10_68	0.00190821	3.00935	0.711273	0.48018	0.975922	-7.76911
10_69	-0.00311907	3.00967	-1.357	0.180803	0.975922	-7.10426
10_70	0.00140014	3.01007	0.557046	0.579951	0.983941	-7.86794
10_71	0.00105616	3.01478	0.26712	0.790462	0.992944	-7.98919
10_72	0.00839883	3.01759	1.99459	0.0514866	0.975922	-6.07491
10_73	0.00450099	3.01788	0.975374	0.334014	0.975922	-7.54544
10_74	0.00237248	3.01645	0.513428	0.609886	0.983941	-7.89159
10_75	0.00255118	3.0166	0.594745	0.554664	0.977246	-7.84597
10_76	0.00845217	3.02471	1.68074	0.0989751	0.975922	-6.62542
10_77	0.00631996	3.01606	1.74026	0.0878907	0.975922	-6.52739
10_78	-0.00177359	3.01567	-0.436863	0.664069	0.986607	-7.92848
10_79	-0.00397091	3.01791	-0.962576	0.340337	0.975922	-7.55785
10_80	0.00296269	3.02289	0.531561	0.597355	0.983941	-7.88199
10_81	-0.00148844	3.01555	-0.399866	0.690938	0.986607	-7.9442
10_82	0.00431326	3.0153	1.12186	0.267218	0.975922	-7.39231
10_83	0.00410612	3.01416	1.18775	0.240475	0.975922	-7.31679
10_84	-0.00110515	3.01571	-0.351813	0.726439	0.987792	-7.96254
10_85	0.000336627	3.01333	0.0853355	0.932331	0.996488	-8.0218
10_86	-0.00192055	3.01587	-0.465134	0.643831	0.986607	-7.91555
10_87	0.000920878	3.01304	0.271269	0.787287	0.992944	-7.98805
10_88	-0.00290351	3.01614	-0.791013	0.432628	0.975922	-7.70877
10_89	0.00269102	3.01264	0.887228	0.379153	0.975922	-7.62765
10_90	0.000977317	3.01425	0.291634	0.771759	0.992944	-7.98222
11_12	0.00528236	3.01599	1.44343	0.155061	0.975922	-6.98558
11_13	-0.00380573	3.03231	-0.447858	0.656167	0.986607	-7.92355
11_14	0.00189661	3.01495	0.487219	0.628207	0.984158	-7.90488
11_15	0.0103571	3.02284	2.19953	0.0324342	0.975922	-5.67221
11_16	0.00547216	3.0147	1.66737	0.101618	0.975922	-6.64703
11_17	0.0105577	3.02958	1.36937	0.176931	0.975922	-7.08769
11_18	-0.000847567	3.01168	-0.306408	0.760551	0.992944	-7.97773
11_19	0.00124604	3.0106	0.433642	0.666392	0.986607	-7.92991
11_20	-7.26261e-05	3.01184	-0.0250058	0.980149	0.999617	-8.02519
11_21	0.00671341	3.01701	1.6958	0.0960679	0.975922	-6.60091
11_22	0.000306111	3.01824	0.0691127	0.945172	0.996488	-8.02307
11_23	0.00502452	3.01373	1.4178	0.162376	0.975922	-7.02147
11_24	-0.000503275	3.01556	-0.108808	0.913785	0.995729	-8.01948
11_25	0.0011888	3.02043	0.222181	0.825067	0.992944	-8.00038
11_26	0.00155567	3.01716	0.2892	0.77361	0.992944	-7.98294
11_27	0.00452333	3.01633	1.13505	0.261703	0.975922	-7.37753
11_28	0.0019242	3.01739	0.468137	0.641696	0.986607	-7.91412
11_29	0.00979044	3.03205	1.27439	0.208346	0.975922	-7.2113
11_30	0.00180442	3.01558	0.500285	0.619043	0.983941	-7.89834
11_31	-0.00109195	3.01652	-0.313581	0.755128	0.992679	-7.97547
11_32	-0.00165849	3.0155	-0.369667	0.713173	0.986607	-7.956
11_33	0.00145254	3.01372	0.451844	0.653312	0.986607	-7.92173
11_34	-0.00430606	3.01355	-1.33035	0.189367	0.975922	-7.13947
11_35	0.00109523	3.01606	0.29863	0.766445	0.992944	-7.98012
11_36	-0.00398928	3.01433	-1.11677	0.269368	0.975922	-7.39798
11_37	0.00422615	3.02211	1.01183	0.316432	0.975922	-7.50925
11_38	-0.000311635	3.01512	-0.101765	0.919345	0.995729	-8.02023
11_39	0.00343408	3.02418	0.565287	0.574376	0.983941	-7.86326
11_40	-0.000975339	3.01718	-0.288454	0.774177	0.992944	-7.98316
11_41	0.00403019	3.02448	0.844012	0.402634	0.975922	-7.6652
11_42	-2.15921e-05	3.01579	-0.00523514	0.995844	0.999729	-8.02549
11_43	-0.0030552	3.01355	-0.974512	0.334437	0.975922	-7.54628
11_44	-0.00301847	3.01286	-1.01261	0.316065	0.975922	-7.50846
11_45	-0.000687745	3.01091	-0.244539	0.807802	0.992944	-7.99507
11_46	-0.00284462	3.01163	-1.10274	0.275357	0.975922	-7.41346
11_47	0.00427718	3.01624	1.29214	0.202176	0.975922	-7.18883
11_48	0.000948043	3.01465	0.26292	0.793679	0.992944	-7.99032
11_49	-0.00243216	3.01257	-0.777789	0.440314	0.975922	-7.71921
11_50	-0.00376244	3.011	-1.34174	0.18567	0.975922	-7.1245
11_51	0.00381148	3.01234	1.20439	0.234041	0.975922	-7.29707
11_52	-0.00107311	3.01249	-0.278133	0.782044	0.992944	-7.98614
11_53	0.0023765	3.01943	0.548135	0.586009	0.983941	-7.87293
11_54	-0.0028558	3.0099	-1.16105	0.251068	0.975922	-7.34789
11_55	0.00629103	3.02058	1.0085	0.318011	0.975922	-7.51261
11_56	0.00090176	3.01409	0.286726	0.775492	0.992944	-7.98367
11_57	0.0015522	3.01848	0.424862	0.672738	0.986607	-7.93373
11_58	-0.00314	3.01529	-0.891183	0.377048	0.975922	-7.62413
11_59	-0.00882347	3.01307	-3.11829	0.00299882	0.975922	-3.49567
11_60	0.000816805	3.01337	0.240523	0.810897	0.992944	-7.99606
11_61	-0.000963045	3.01904	-0.199374	0.842769	0.992944	-8.00527
11_62	0.000759284	3.01378	0.199918	0.842346	0.992944	-8.00516
11_63	0.00348119	3.01706	0.783008	0.437271	0.975922	-7.71511
11_64	0.000923942	3.01067	0.32374	0.747469	0.992488	-7.97218
11_65	0.00277434	3.0207	0.528385	0.599542	0.983941	-7.88369
11_66	0.000453785	3.01281	0.158842	0.874426	0.992944	-8.01266
11_67	-0.00539429	3.01524	-1.59555	0.116815	0.975922	-6.76042
11_68	-0.00672437	3.01429	-1.64771	0.105608	0.975922	-6.67852
11_69	-0.00154533	3.01138	-0.554002	0.582017	0.983941	-7.86965
11_70	-0.00125729	3.01414	-0.389497	0.698543	0.986607	-7.94835
11_71	-0.0014618	3.02582	-0.252548	0.80164	0.992944	-7.99304
11_72	-0.00261752	3.01201	-0.93557	0.353937	0.975922	-7.5835
11_73	0.00235487	3.02528	0.368059	0.714364	0.986607	-7.9566
11_74	-0.0030262	3.01064	-1.16438	0.249729	0.975922	-7.34404
11_75	0.00739699	3.0241	1.1364	0.26114	0.975922	-7.37599
11_76	0.00260918	3.01233	0.793183	0.431374	0.975922	-7.70704
11_77	0.00764309	3.02705	1.30522	0.197722	0.975922	-7.17209
11_78	-0.000985319	3.00991	-0.331758	0.741442	0.990287	-7.96951
11_79	0.0119714	3.02685	2.28643	0.0264471	0.975922	-5.49163
11_80	0.00695505	3.01489	1.89214	0.0641992	0.975922	-6.26362
11_81	0.0112016	3.02471	1.77615	0.0817196	0.975922	-6.46681
11_82	0.00400444	3.01159	1.38018	0.173598	0.975922	-7.07309
11_83	0.00121221	3.02147	0.252889	0.801378	0.992944	-7.99295
11_84	-0.0022985	3.01735	-0.683151	0.497627	0.975922	-7.78889
11_85	0.00319629	3.02709	0.50377	0.616609	0.983941	-7.89657
11_86	-0.00288942	3.01602	-0.807501	0.423157	0.975922	-7.69551
11_87	-0.00273238	3.02227	-0.499698	0.619453	0.983941	-7.89864
11_88	-0.00240338	3.01567	-0.639661	0.525278	0.975922	-7.81794
11_89	0.00277282	3.01955	0.616561	0.540288	0.975922	-7.83261
11_90	4.44624e-05	3.01547	0.0134458	0.989325	0.999729	-8.02542
12_13	-0.00160396	3.01415	-0.490045	0.62622	0.983941	-7.90348
12_14	-0.00501613	3.02616	-0.831263	0.40973	0.975922	-7.67593
12_15	-0.00201506	3.01357	-0.614768	0.541462	0.975922	-7.83372
12_16	0.00306995	3.0252	0.477157	0.635304	0.985931	-7.9098
12_17	0.0062129	3.01204	2.39482	0.0203697	0.975922	-5.25848
12_18	-0.00821624	3.02202	-1.62708	0.109931	0.975922	-6.7112
12_19	-0.000587566	3.01075	-0.217246	0.82889	0.992944	-8.00148
12_20	0.000672949	3.01107	0.23829	0.812618	0.992944	-7.9966
12_21	-0.000407708	3.01438	-0.10887	0.913736	0.995729	-8.01947
12_22	-0.00186743	3.01721	-0.494009	0.623437	0.983941	-7.9015
12_23	0.00043567	3.01276	0.129894	0.897165	0.995056	-8.01692
12_24	0.000997613	3.01228	0.332661	0.740764	0.990287	-7.9692
12_25	0.00110232	3.01354	0.286392	0.775747	0.992944	-7.98376
12_26	-0.00282009	3.01669	-0.741795	0.46164	0.975922	-7.74675
12_27	0.000350572	3.01545	0.0758559	0.939833	0.996488	-8.02258
12_28	-0.00163905	3.0191	-0.386945	0.700419	0.986607	-7.94936
12_29	0.00667718	3.01394	2.22877	0.0302982	0.975922	-5.6121
12_30	-0.0113599	3.03127	-1.39747	0.16837	0.975922	-7.04953
12_31	0.00527839	3.01348	1.66244	0.102606	0.975922	-6.65495
12_32	-3.79487e-05	3.01317	-0.0102112	0.991893	0.999729	-8.02545
12_33	0.000810221	3.01397	0.23173	0.817682	0.992944	-7.99817
12_34	-0.00093225	3.01293	-0.282088	0.779026	0.992944	-7.98501
12_35	0.00432849	3.01391	1.34554	0.184449	0.975922	-7.11948
12_36	0.00569622	3.01574	1.70133	0.095017	0.975922	-6.59185
12_37	0.000625865	3.01355	0.205349	0.838123	0.992944	-8.00404
12_38	-0.00371905	3.01876	-0.801346	0.426677	0.975922	-7.70049
12_39	0.00108306	3.01498	0.295053	0.769161	0.992944	-7.9812
12_40	0.00184544	3.01586	0.515312	0.608578	0.983941	-7.89061
12_41	0.00158414	3.01273	0.470052	0.640337	0.986607	-7.91321
12_42	-0.00370261	3.01836	-0.759802	0.450898	0.975922	-7.73313
12_43	-0.000745246	3.01113	-0.28662	0.775573	0.992944	-7.9837
12_44	-0.00587171	3.01127	-2.09017	0.0416457	0.975922	-5.89122
12_45	0.00200629	3.00966	0.80693	0.423483	0.975922	-7.69597
12_46	8.73183e-05	3.00989	0.0310135	0.975381	0.99907	-8.02502
12_47	-0.00183404	3.01274	-0.584827	0.561263	0.982396	-7.85189
12_48	-0.00648886	3.01388	-2.24919	0.028881	0.975922	-5.56972
12_49	0.00101564	3.00904	0.446618	0.657056	0.986607	-7.92411
12_50	0.000639183	3.0103	0.2487	0.8046	0.992944	-7.99402
12_51	0.000502749	3.00859	0.200469	0.841917	0.992944	-8.00505
12_52	8.26984e-06	3.01193	0.00266083	0.997887	0.999729	-8.0255
12_53	0.00044136	3.01027	0.170058	0.865643	0.992944	-8.01078
12_54	-0.00696296	3.01346	-2.28521	0.0265242	0.975922	-5.49422
12_55	0.00271911	3.01518	0.790581	0.432877	0.975922	-7.70911
12_56	-0.00349853	3.01619	-0.897908	0.373487	0.975922	-7.61809
12_57	0.00177138	3.00962	0.68644	0.495569	0.975922	-7.78662
12_58	-0.00389745	3.01553	-0.937843	0.352779	0.975922	-7.58137
12_59	-0.00287528	3.01026	-1.0684	0.290411	0.975922	-7.45057
12_60	-0.000949226	3.01212	-0.313796	0.754966	0.992679	-7.9754
12_61	0.000182111	3.01228	0.0578746	0.954076	0.998194	-8.0238
12_62	-0.0054496	3.0153	-1.61341	0.112875	0.975922	-6.73265
12_63	0.00209247	3.00954	0.8852	0.380235	0.975922	-7.62946
12_64	-0.00282364	3.01991	-0.551462	0.583744	0.983941	-7.87107
12_65	-0.001655	3.01262	-0.549449	0.585114	0.983941	-7.8722
12_66	-0.00433165	3.01453	-1.22573	0.225972	0.975922	-7.2714
12_67	0.00028972	3.01391	0.107435	0.914869	0.995729	-8.01963
12_68	-0.000124584	3.0141	-0.0412301	0.967275	0.998874	-8.02464
12_69	-0.00565148	3.01156	-1.78268	0.0806365	0.975922	-6.45567
12_70	0.00257868	3.01251	0.755956	0.45318	0.975922	-7.73607
12_71	0.00537682	3.01152	1.98364	0.0527339	0.975922	-6.0955
12_72	-0.0041448	3.02204	-0.778668	0.439801	0.975922	-7.71852
12_73	0.00169597	3.01263	0.579631	0.564735	0.982396	-7.85495
12_74	-0.00674134	3.02216	-1.06851	0.290359	0.975922	-7.45045
12_75	-0.00141573	3.01423	-0.432848	0.666964	0.986607	-7.93025
12_76	0.0039259	3.02421	0.691434	0.492453	0.975922	-7.78314
12_77	0.00151398	3.01367	0.544512	0.58848	0.983941	-7.87493
12_78	-0.00317196	3.01998	-0.681705	0.498533	0.975922	-7.78989
12_79	-0.00192708	3.01421	-0.570744	0.570698	0.98353	-7.86012
12_80	-0.00677047	3.0217	-1.19317	0.238364	0.975922	-7.31039
12_81	0.00178753	3.01352	0.500021	0.619227	0.983941	-7.89847
12_82	0.000517167	3.02	0.101422	0.919616	0.995729	-8.02027
12_83	0.00383653	3.01455	1.14744	0.256595	0.975922	-7.36348
12_84	-0.00321848	3.01968	-0.694736	0.490398	0.975922	-7.78083
12_85	0.00486421	3.01365	1.47625	0.146072	0.975922	-6.93874
12_86	-0.0071808	3.02684	-0.951421	0.345912	0.975922	-7.56853
12_87	0.000842264	3.01347	0.236087	0.814318	0.992944	-7.99713
12_88	0.000217807	3.02024	0.0367286	0.970846	0.998874	-8.02482
12_89	0.00103295	3.01405	0.329214	0.743353	0.991384	-7.97036
12_90	-0.00295884	3.01387	-0.660919	0.511662	0.975922	-7.80397
13_14	-0.0027391	3.01313	-0.968626	0.337338	0.975922	-7.552
13_15	-0.00555661	3.02901	-0.864179	0.391567	0.975922	-7.64791
13_16	0.00167979	3.01552	0.542994	0.589517	0.983941	-7.87577
13_17	0.00673585	3.02558	1.13271	0.262675	0.975922	-7.38016
13_18	-0.00611421	3.01244	-1.80221	0.077469	0.975922	-6.42214
13_19	0.000498894	3.01249	0.138886	0.890092	0.99451	-8.01568
13_20	-0.00357071	3.01194	-1.1419	0.25887	0.975922	-7.36978
13_21	0.00366044	3.0193	0.884632	0.380538	0.975922	-7.62996
13_22	0.0022466	3.01634	0.670416	0.505641	0.975922	-7.79759
13_23	-0.000881226	3.01449	-0.260724	0.795363	0.992944	-7.99091
13_24	-0.000919385	3.01616	-0.228815	0.819934	0.992944	-7.99885
13_25	-0.00257122	3.0193	-0.578587	0.565434	0.982457	-7.85556
13_26	-0.00415591	3.02219	-0.811003	0.421161	0.975922	-7.69266
13_27	0.00258017	3.01873	0.61187	0.543362	0.975922	-7.83552
13_28	0.000360953	3.01629	0.0933166	0.92602	0.996488	-8.02107
13_29	0.00236294	3.02649	0.332668	0.740759	0.990287	-7.9692
13_30	-0.00560331	3.01488	-1.87701	0.0662868	0.975922	-6.29077
13_31	0.00209707	3.01967	0.579768	0.564643	0.982396	-7.85487
13_32	-6.6387e-06	3.01671	-0.00167379	0.998671	0.999729	-8.02551
13_33	0.000733665	3.0137	0.22127	0.825772	0.992944	-8.00058
13_34	-0.00692485	3.0126	-2.04272	0.0463054	0.975922	-5.98332
13_35	0.000875683	3.01519	0.240432	0.810966	0.992944	-7.99608
13_36	-0.0048429	3.01493	-1.10362	0.274977	0.975922	-7.41249
13_37	0.000559538	3.02375	0.109481	0.913254	0.995729	-8.0194
13_38	0.000918772	3.0177	0.269723	0.78847	0.992944	-7.98848
13_39	-0.00462937	3.02509	-0.777613	0.440417	0.975922	-7.71934
13_40	-0.00265471	3.02054	-0.657234	0.514008	0.975922	-7.80643
13_41	-0.000478377	3.02454	-0.0914077	0.927529	0.996488	-8.02125
13_42	-0.00415511	3.01504	-1.01381	0.315494	0.975922	-7.50724
13_43	-0.00319601	3.01428	-1.10285	0.275308	0.975922	-7.41334
13_44	-0.00338808	3.01227	-1.02557	0.30997	0.975922	-7.49528
13_45	-0.00235256	3.01222	-0.810733	0.421315	0.975922	-7.69288
13_46	-0.00125773	3.01264	-0.429288	0.669536	0.986607	-7.93181
13_47	-0.000124751	3.0199	-0.0326792	0.974059	0.99907	-8.02496
13_48	-0.00661647	3.01432	-1.73652	0.088555	0.975922	-6.53363
13_49	0.000544936	3.0129	0.177963	0.859463	0.992944	-8.00938
13_50	-0.00048404	3.01273	-0.172555	0.863689	0.992944	-8.01035
13_51	0.00180492	3.01144	0.640771	0.524563	0.975922	-7.81722
13_52	0.00119069	3.01307	0.324972	0.746542	0.992488	-7.97177
13_53	-0.00661923	3.01918	-1.42041	0.161621	0.975922	-7.01785
13_54	-0.00500184	3.01425	-1.54719	0.128049	0.975922	-6.83423
13_55	-0.00223161	3.03008	-0.306228	0.760687	0.992944	-7.97779
13_56	-0.00252565	3.01731	-0.606859	0.546657	0.975922	-7.83861
13_57	-0.00606946	3.01888	-1.27688	0.20747	0.975922	-7.20816
13_58	0.000468494	3.01273	0.179108	0.858568	0.992944	-8.00917
13_59	-0.00741282	3.01523	-1.66375	0.102343	0.975922	-6.65285
13_60	0.000944622	3.01419	0.279487	0.78101	0.992944	-7.98575
13_61	-0.00894592	3.01913	-1.80067	0.0777149	0.975922	-6.4248
13_62	-0.00318883	3.01756	-0.768534	0.445742	0.975922	-7.72641
13_63	-0.00196192	3.02043	-0.401271	0.68991	0.986607	-7.94362
13_64	-0.00605832	3.01249	-1.79726	0.0782622	0.975922	-6.43068
13_65	-0.00200874	3.01889	-0.509562	0.612573	0.983941	-7.89359
13_66	-0.00685588	3.01729	-1.44004	0.156012	0.975922	-6.99035
13_67	-0.00397701	3.01565	-1.0087	0.317919	0.975922	-7.51241
13_68	-0.00149503	3.0147	-0.47968	0.633521	0.985931	-7.90858
13_69	-0.00383395	3.01358	-0.849003	0.399877	0.975922	-7.66096
13_70	-0.000873433	3.01321	-0.269731	0.788464	0.992944	-7.98848
13_71	-0.00280143	3.02135	-0.554999	0.58134	0.983941	-7.86909
13_72	-0.00927287	3.0149	-2.96969	0.00454819	0.975922	-3.88505
13_73	0.00291158	3.022	0.512944	0.610222	0.983941	-7.89184
13_74	-0.00603502	3.0129	-1.97329	0.0539353	0.975922	-6.11486
13_75	-0.00579683	3.02505	-0.855268	0.396433	0.975922	-7.6556
13_76	0.00121109	3.01189	0.407546	0.685326	0.986607	-7.94105
13_77	0.00444362	3.02656	0.646306	0.521001	0.975922	-7.81362
13_78	-0.00317736	3.01496	-0.829136	0.410921	0.975922	-7.67771
13_79	-0.000991579	3.02634	-0.187211	0.852244	0.992944	-8.00766
13_80	0.00345625	3.01392	1.04533	0.300838	0.975922	-7.47487
13_81	0.00515122	3.0304	0.846866	0.401056	0.975922	-7.66278
13_82	0.00244216	3.01397	0.764104	0.448353	0.975922	-7.72983
13_83	-0.00400459	3.0206	-0.774319	0.442345	0.975922	-7.72192
13_84	-0.0061571	3.01825	-1.86941	0.0673567	0.975922	-6.30433
13_85	0.00374035	3.02404	0.697936	0.488412	0.975922	-7.77859
13_86	-0.00857351	3.01651	-2.33164	0.0237389	0.975922	-5.39543
13_87	-0.00410981	3.02153	-0.983267	0.330153	0.975922	-7.53772
13_88	-0.00764135	3.01741	-2.04408	0.0461656	0.975922	-5.98071
13_89	-0.00181388	3.02165	-0.43037	0.668754	0.986607	-7.93134
13_90	-0.00544596	3.01588	-1.39578	0.168873	0.975922	-7.05184
14_15	0.00370384	3.01633	1.14461	0.257753	0.975922	-7.36669
14_16	0.00149944	3.02241	0.245221	0.807277	0.992944	-7.9949
14_17	-0.00256337	3.01511	-0.727104	0.470512	0.975922	-7.75763
14_18	-0.00410676	3.02353	-0.633419	0.529312	0.975922	-7.82195
14_19	-0.000766141	3.01357	-0.214962	0.83066	0.992944	-8.00198
14_20	-0.00263275	3.01306	-0.775335	0.441749	0.975922	-7.72112
14_21	-0.00158474	3.01588	-0.447121	0.656696	0.986607	-7.92388
14_22	0.00652154	3.01721	1.66378	0.102337	0.975922	-6.6528
14_23	0.000626286	3.01426	0.187366	0.852123	0.992944	-8.00763
14_24	0.00153878	3.01391	0.430306	0.6688	0.986607	-7.93137
14_25	-0.000585015	3.01764	-0.123693	0.902049	0.995729	-8.01772
14_26	-0.00368096	3.02403	-0.600908	0.550583	0.975922	-7.84224
14_27	0.00212312	3.01829	0.459715	0.64769	0.986607	-7.91809
14_28	-0.00439099	3.02057	-0.926448	0.35861	0.975922	-7.592
14_29	0.00251165	3.01798	0.556545	0.580291	0.983941	-7.86822
14_30	-0.00349415	3.03008	-0.437287	0.663763	0.986607	-7.92829
14_31	0.00408128	3.01544	1.21394	0.230406	0.975922	-7.28565
14_32	0.00115099	3.01768	0.269502	0.788639	0.992944	-7.98854
14_33	0.00215233	3.01564	0.607877	0.545987	0.975922	-7.83798
14_34	-4.02073e-05	3.01234	-0.0112747	0.991049	0.999729	-8.02544
14_35	0.00112579	3.01863	0.298894	0.766245	0.992944	-7.98004
14_36	0.00431106	3.01728	1.19093	0.239238	0.975922	-7.31305
14_37	-0.00244329	3.01705	-0.631396	0.530623	0.975922	-7.82325
14_38	0.000443075	3.02302	0.0884931	0.929834	0.996488	-8.02152
14_39	-0.00273138	3.01709	-0.689424	0.493705	0.975922	-7.78454
14_40	-0.00139892	3.02046	-0.29362	0.770249	0.992944	-7.98163
14_41	0.000879296	3.01464	0.243459	0.808634	0.992944	-7.99534
14_42	-0.000997084	3.01793	-0.197902	0.843914	0.992944	-8.00557
14_43	-0.00427597	3.01288	-1.28909	0.203228	0.975922	-7.19272
14_44	-0.00288956	3.01367	-0.91954	0.362175	0.975922	-7.59839
14_45	-0.00201209	3.01275	-0.693787	0.490988	0.975922	-7.7815
14_46	-0.00597046	3.0141	-1.66216	0.102663	0.975922	-6.65541
14_47	-0.00591416	3.01493	-1.95526	0.056085	0.975922	-6.14837
14_48	-0.00489207	3.0136	-1.42001	0.161737	0.975922	-7.01841
14_49	0.000434109	3.01256	0.147164	0.883588	0.993007	-8.01448
14_50	-0.000587484	3.01157	-0.180587	0.857413	0.992944	-8.0089
14_51	-0.000428055	3.01161	-0.157018	0.875855	0.992944	-8.01295
14_52	-0.00163614	3.01392	-0.588544	0.558785	0.980183	-7.84968
14_53	-0.00297869	3.01199	-0.961658	0.340793	0.975922	-7.55873
14_54	-0.00338076	3.00844	-1.35958	0.17999	0.975922	-7.10081
14_55	-0.00157974	3.01702	-0.436708	0.664181	0.986607	-7.92855
14_56	-0.00101519	3.02011	-0.210198	0.834357	0.992944	-8.00301
14_57	0.00102446	3.01253	0.340382	0.734978	0.990236	-7.96656
14_58	-0.00266705	3.01768	-0.590176	0.557699	0.979213	-7.84871
14_59	-0.000540625	3.01189	-0.153715	0.878446	0.992944	-8.01348
14_60	-0.00581536	3.01797	-1.06939	0.289968	0.975922	-7.44951
14_61	-0.00192164	3.01878	-0.380182	0.705401	0.986607	-7.95199
14_62	-0.00472647	3.01928	-1.26846	0.210438	0.975922	-7.21875
14_63	0.00237569	3.01153	0.744065	0.460278	0.975922	-7.74505
14_64	-0.00908261	3.022	-1.62289	0.110827	0.975922	-6.71779
14_65	0.000402226	3.01731	0.0902282	0.928462	0.996488	-8.02136
14_66	-0.00115239	3.01593	-0.327065	0.744967	0.992488	-7.97108
14_67	-0.00256285	3.01489	-0.762351	0.449389	0.975922	-7.73118
14_68	-0.00687227	3.01461	-1.89127	0.0643176	0.975922	-6.26519
14_69	-0.00352719	3.0126	-1.20312	0.234528	0.975922	-7.29859
14_70	2.44139e-06	3.01673	0.000610716	0.999515	0.999729	-8.02551
14_71	-0.00456335	3.01685	-1.10501	0.274379	0.975922	-7.41096
14_72	0.00155222	3.01946	0.356713	0.72279	0.986607	-7.96078
14_73	-0.00121608	3.0183	-0.310586	0.757391	0.992944	-7.97642
14_74	-0.007853	3.022	-1.37851	0.17411	0.975922	-7.07536
14_75	-0.000732086	3.0187	-0.188049	0.85159	0.992944	-8.0075
14_76	0.00930102	3.02254	1.46879	0.148079	0.975922	-6.94948
14_77	-0.00150839	3.01538	-0.317023	0.75253	0.992488	-7.97437
14_78	-0.00296768	3.01956	-0.570008	0.571194	0.98353	-7.86055
14_79	0.00271194	3.01557	0.637471	0.526691	0.975922	-7.81935
14_80	-0.0030619	3.02239	-0.551774	0.583531	0.983941	-7.8709
14_81	-0.000692916	3.01302	-0.199039	0.84303	0.992944	-8.00534
14_82	-0.000274186	3.01987	-0.0510048	0.959523	0.998874	-8.02418
14_83	0.000384245	3.01692	0.0949638	0.924719	0.996099	-8.02091
14_84	0.00276616	3.02024	0.552376	0.583122	0.983941	-7.87056
14_85	-0.00199238	3.0179	-0.403892	0.687994	0.986607	-7.94255
14_86	-0.00142313	3.02469	-0.194052	0.846912	0.992944	-8.00633
14_87	-0.00509792	3.01788	-1.0934	0.279394	0.975922	-7.42366
14_88	0.00188566	3.02178	0.302708	0.763353	0.992944	-7.97888
14_89	-0.0026686	3.01829	-0.695543	0.489896	0.975922	-7.78027
14_90	-0.00577611	3.0164	-1.32186	0.192158	0.975922	-7.15055
15_16	-0.00963811	3.01634	-2.46689	0.0170554	0.975922	-5.09868
15_17	-0.00139145	3.02251	-0.233925	0.815987	0.992944	-7.99765
15_18	0.00120406	3.01242	0.409796	0.683685	0.986607	-7.94011
15_19	-0.00019625	3.01165	-0.0781775	0.937995	0.996488	-8.02239
15_20	0.000471942	3.01152	0.156312	0.876409	0.992944	-8.01307
15_21	0.00389083	3.01455	1.03273	0.306642	0.975922	-7.48793
15_22	-0.00293383	3.01866	-0.816086	0.418275	0.975922	-7.6885
[truncated: 3,519 more rows]

## Sheet: H.Gamma
TableS1
[truncated: 4,006 more rows]
