# Supplementary material for: Classifying post-traumatic stress disorder using the magnetoencephalographic connectome and machine learning
Source: Sci Rep. 2020 Apr 3;10:5937. doi: 10.1038/s41598-020-62713-5 (PMC7125168; doi:10.1038/s41598-020-62713-5)
Supplement: Supplementary file 5 — Supplementary table S2. [file 41598_2020_62713_MOESM5_ESM.xlsx]

## Sheet: Theta
TableS2
Rank	Connection_ID	Regaion_1	Regaion_2	logFC	AveExpr	t	P.Value	adj.P.Val	B
1	47_74	Lingual.L	Temporal.Sup.R	-0.0301629	3.04037	-3.69516	0.00040816	0.95825	-0.810778
2	8_29	Frontal.Mid.R	Insula.L	-0.0217608	3.0284	-2.96916	0.00397463	0.95825	-2.93576
3	8_58	Frontal.Mid.R	Postcentral.R	-0.023953	3.03998	-3.19223	0.00204166	0.95825	-2.32013
4	19_51	Supp.Motor.Area.L	Occipital.Mid.L	-0.00900352	3.032	-1.17047	0.245406	0.963976	-6.4529
5	14_78	Frontal.Inf.Tri.R	Temporal.Mid.R	-0.026532	3.04062	-3.25278	0.00169501	0.95825	-2.1471
6	55_64	Fusiform.L	SupraMarginal.R	-0.0205738	3.03201	-2.98736	0.0037688	0.95825	-2.88685
7	12_89	Frontal.Inf.Oper.R	Thalamus.L	-0.0207044	3.03218	-2.85956	0.0054509	0.95825	-3.22527
8	12_47	Frontal.Inf.Oper.R	Lingual.L	-0.0210342	3.03326	-2.97313	0.00392881	0.95825	-2.9251
9	14_28	Frontal.Inf.Tri.R	Rectus.R	-0.0275651	3.04006	-3.38395	0.00112431	0.95825	-1.76392
10	40_61	ParaHippocampal.R	Parietal.Inf.L	-0.0207725	3.03684	-2.65183	0.00970859	0.95825	-3.74963
11	7_82	Frontal.Mid.L	Temporal.Inf.R	0.00673387	3.01604	1.61939	0.110619	0.907526	-6.29564

## Sheet: Alpha
TableS2
Rank	Connection_ID	Regaion_1	Regaion_2	logFC	AveExpr	t	P.Value	adj.P.Val	B
1	60_64	Parietal.Sup.R	SupraMarginal.R	-0.0427324	3.06657	-3.57525	0.000752825	0.925138	-1.24486
2	77_79	Temporal.Mid.L	Temporal.Pole.Mid.L	0.0461229	3.04851	4.50528	3.64982e-05	0.146175	1.65095
3	1_13	Precentral.L	Frontal.Inf.Tri.L	0.0376171	3.04045	3.67302	0.000556064	0.925138	-0.957978
4	24_80	Frontal.Sup.Medial.R	Temporal.Pole.Mid.R	0.0267617	3.03614	2.9199	0.00511967	0.925138	-3.03632
5	48_83	Lingual.R	Caudate.L	-0.030808	3.05356	-3.09476	0.00313404	0.925138	-2.58237
6	75_77	Temporal.Pole.Sup.L	Temporal.Mid.L	0.0395459	3.05956	3.01486	0.00392968	0.925138	-2.79211
7	11_22	Frontal.Inf.Oper.L	Olfactory.R	0.0209532	3.02881	2.74506	0.00822588	0.925138	-3.47098
8	66_83	Angular.R	Caudate.L	-0.0251376	3.03953	-3.23787	0.00207303	0.925138	-2.1973
9	11_90	Frontal.Inf.Oper.L	Thalamus.R	0.0233111	3.03646	2.95763	0.00461156	0.925138	-2.93996
10	22_43	Olfactory.R	Calcarine.L	-0.0347408	3.05233	-2.98537	0.00426828	0.925138	-2.86854
11	23_45	Frontal.Sup.Medial.L	Cuneus.L	0.024113	3.03762	3.13028	0.00283123	0.925138	-2.48792
12	64_72	SupraMarginal.R	Heschl.R	-0.0356459	3.05679	-2.88517	0.00563282	0.925138	-3.12421
13	80_86	Temporal.Pole.Mid.R	Putamen.R	0.0297766	3.0504	2.92892	0.00499361	0.925138	-3.01336
14	9_12	Frontal.Mid.Orb.L	Frontal.Inf.Oper.R	0.020643	3.03274	2.86942	0.0058811	0.925138	-3.16385

## Sheet: Beta
TableS2
Rank	Connection_ID	Regaion_1	Regaion_2	logFC	AveExpr	t	P.Value	adj.P.Val	B
1	1_9	Precentral.L	Frontal.Mid.Orb.L	0.0177135	3.02183	4.05774	0.000145628	0.278744	-0.2231
2	15_81	Frontal.Inf.Orb.L	Temporal.Inf.L	-0.0203658	3.02436	-3.78928	0.000353018	0.353459	-1.07221
3	27_81	Rectus.L	Temporal.Inf.L	-0.0163481	3.02703	-2.97832	0.00418003	0.739048	-3.40321
4	41_55	Amygdala.L	Fusiform.L	-0.0180114	3.02788	-2.97739	0.00419106	0.739048	-3.40566
5	48_90	Lingual.R	Thalamus.R	-0.0136758	3.02044	-3.11106	0.00285462	0.714547	-3.04843
6	59_68	Parietal.Sup.L	Precuneus.R	-0.0156883	3.02958	-3.00111	0.00391781	0.739048	-3.34311
7	17_75	Rolandic.Oper.L	Temporal.Pole.Sup.L	0.0225944	3.02542	3.94958	0.000208797	0.278744	-0.569291
8	17_85	Rolandic.Oper.L	Putamen.L	0.0177466	3.02431	3.26443	0.00181557	0.714547	-2.62474
9	18_50	Rolandic.Oper.R	Occipital.Sup.R	0.0175821	3.02582	3.21422	0.00210837	0.714547	-2.76503
10	32_88	Cingulum.Ant.R	Pallidum.R	-0.0135702	3.02224	-2.80325	0.00680794	0.739048	-3.85345
11	17_29	Rolandic.Oper.L	Insula.L	0.0229692	3.02657	4.12691	0.000115377	0.278744	0.00108693
12	34_63	Cingulum.Mid.R	SupraMarginal.L	0.0132638	3.0217	2.83096	0.00630954	0.739048	-3.78356
13	4_6	Frontal.Sup.R	Frontal.Sup.Orb.R	-0.0145593	3.0231	-2.66809	0.00979935	0.739048	-4.18666
14	14_78	Frontal.Inf.Tri.R	Temporal.Mid.R	0.0153942	3.0248	2.76669	0.00752084	0.739048	-3.94483
15	23_58	Frontal.Sup.Medial.L	Postcentral.R	-0.0163013	3.02455	-3.20374	0.00217486	0.714547	-2.79412
16	4_69	Frontal.Sup.R	Paracentral.Lobule.L	0.0175429	3.02793	2.77637	0.00732579	0.739048	-3.92074
17	7_56	Frontal.Mid.L	Fusiform.R	0.0110291	3.02007	2.82072	0.00648969	0.739048	-3.80945
18	38_79	Hippocampus.R	Temporal.Pole.Mid.L	0.0136843	3.02158	2.90796	0.00509614	0.739048	-3.58664
19	55_86	Fusiform.L	Putamen.R	-0.0140326	3.02385	-2.69657	0.00908372	0.739048	-4.11751
20	67_88	Precuneus.L	Pallidum.R	-0.0131836	3.02359	-2.89573	0.00527322	0.739048	-3.61819

## Sheet: L.Gamma
TableS2
Rank	Connection_ID	Regaion_1	Regaion_2	logFC	AveExpr	t	P.Value	adj.P.Val	B
1	33_84	Cingulum.Mid.L	Caudate.R	-0.0106794	3.01422	-4.20047	0.000107983	0.432472	-0.316994
2	37_80	Hippocampus.L	Temporal.Pole.Mid.R	0.00981244	3.01799	2.99076	0.00429025	0.975922	-3.83064
3	10_63	Frontal.Mid.Orb.R	SupraMarginal.L	0.00639956	3.0102	2.95404	0.00474904	0.975922	-3.92529
4	40_65	ParaHippocampal.R	Angular.L	-0.00759591	3.01467	-2.81114	0.00700456	0.975922	-4.28563
5	54_65	Occipital.Inf.R	Angular.L	-0.0107622	3.01315	-3.14454	0.0027829	0.975922	-3.42553
6	13_72	Frontal.Inf.Tri.L	Heschl.R	-0.00927287	3.0149	-2.96969	0.00454819	0.975922	-3.88505
7	28_53	Rectus.R	Occipital.Inf.L	-0.0116882	3.01588	-3.31883	0.00168046	0.975922	-2.95004
8	9_39	Frontal.Mid.Orb.L	ParaHippocampal.L	-0.0119182	3.01744	-3.57923	0.000771001	0.975922	-2.20958
9	9_69	Frontal.Mid.Orb.L	Paracentral.Lobule.L	-0.00950602	3.01494	-2.78877	0.00743664	0.975922	-4.34088
10	47_82	Lingual.L	Temporal.Inf.R	0.00813622	3.01469	2.69836	0.00944518	0.975922	-4.56081
11	21_63	Olfactory.L	SupraMarginal.L	0.00866785	3.01291	2.73527	0.00857138	0.975922	-4.47166
12	43_62	Calcarine.L	Parietal.Inf.R	-0.00905323	3.0138	-2.85924	0.00615316	0.975922	-4.16578

## Sheet: H.Gamma
TableS2
Rank	Connection_ID	Regaion_1	Regaion_2	logFC	AveExpr	t	P.Value	adj.P.Val	B
1	30_62	Insula.R	Parietal.Inf.R	-0.0253412	3.0222	-4.05967	0.0001849	0.372178	-0.721952
2	61_88	Parietal.Inf.L	Pallidum.R	0.0115034	3.01457	3.87295	0.00033199	0.372178	-1.28737
3	36_37	Cingulum.Post.R	Hippocampus.L	0.0146243	3.0165	3.27322	0.00200007	0.49922	-3.00314
4	61_81	Parietal.Inf.L	Temporal.Inf.L	0.0215837	3.02191	3.17982	0.00261085	0.49922	-3.25465
5	33_62	Cingulum.Mid.L	Parietal.Inf.R	-0.010027	3.01269	-3.0109	0.00418482	0.55363	-3.69738
6	36_39	Cingulum.Post.R	ParaHippocampal.L	0.0102484	3.01427	2.7204	0.00911626	0.650806	-4.41965
7	40_76	ParaHippocampal.R	Temporal.Pole.Sup.R	0.0199377	3.0301	3.03274	0.00394017	0.55363	-3.64104
8	78_80	Temporal.Mid.R	Temporal.Pole.Mid.R	-0.0166905	3.02423	-2.91136	0.00549067	0.628289	-3.9506
9	52_79	Occipital.Mid.R	Temporal.Pole.Mid.L	-0.00914248	3.01081	-3.29637	0.00187117	0.49922	-2.94012
10	9_59	Frontal.Mid.Orb.L	Parietal.Sup.L	-0.00723923	3.00899	-3.29593	0.0018735	0.49922	-2.9413
11	18_62	Rolandic.Oper.R	Parietal.Inf.R	-0.0242444	3.0254	-3.83648	0.000371713	0.372178	-1.39624
12	15_41	Frontal.Inf.Orb.L	Amygdala.L	0.0212684	3.03165	3.09544	0.00331021	0.55363	-3.47779
13	20_78	Supp.Motor.Area.R	Temporal.Mid.R	-0.00728451	3.00838	-3.1789	0.00261763	0.49922	-3.25709
14	63_90	SupraMarginal.L	Thalamus.R	0.00980128	3.01571	3.06936	0.0035598	0.55363	-3.54597
15	11_45	Frontal.Inf.Oper.L	Cuneus.L	-0.00852454	3.01053	-2.83789	0.00668822	0.629093	-4.13373
16	12_70	Frontal.Inf.Oper.R	Paracentral.Lobule.R	-0.0111913	3.01407	-2.94904	0.0049571	0.583918	-3.85544
17	4_40	Frontal.Sup.R	ParaHippocampal.R	-0.0122903	3.01583	-3.84597	0.000360955	0.372178	-1.36796
18	68_71	Precuneus.R	Heschl.L	0.00809446	3.01017	2.744	0.00857125	0.647695	-4.3629
19	77_84	Temporal.Mid.L	Caudate.R	0.0111567	3.01422	2.89521	0.00573541	0.629093	-3.99114
